# Supplementary material for: 3-(3-Fluoro­benz­yl)isochroman-1-one
Source: Acta Crystallogr Sect E Struct Rep Online. 2009 Jan 31;65(Pt 2):o418. doi: 10.1107/S1600536809003304 (PMC2968246; doi:10.1107/S1600536809003304)
Supplement: Supplementary file 2 [file e-65-0o418-Isup2.hkl]

# 
# h,k,l, Fc-squared, Fo-squared, sigma(Fo-squared) and status flag 
# 
data_I
_shelx_title ' s3123m in P2(1)/c' 
_shelx_refln_list_code          4 
_shelx_F_calc_maximum      138.71 
_exptl_crystal_F_000       536.00 
_reflns_d_resolution_high  0.7988 
 
loop_ 
 _symmetry_equiv_pos_as_xyz 
 'x, y, z' 
 '-x, y+1/2, -z+1/2' 
 '-x, -y, -z' 
 'x, -y-1/2, z-1/2' 
 
_cell_length_a    12.6154 
_cell_length_b     7.6918 
_cell_length_c    13.0532 
_cell_angle_alpha  90.000 
_cell_angle_beta  103.705 
_cell_angle_gamma  90.000 
 
_shelx_F_squared_multiplier     1.000 
 
loop_ 
 _refln_index_h 
 _refln_index_k 
 _refln_index_l 
 _refln_F_squared_calc 
 _refln_F_squared_meas 
 _refln_F_squared_sigma 
 _refln_observed_status 
   1   0   0     2836.85     2621.19     29.46 o 
   2   0   0      711.90      653.51     46.00 o 
   3   0   0     4001.63     3555.54    273.90 o 
   4   0   0     1046.08      898.53     68.06 o 
   5   0   0      134.25      108.35      8.36 o 
   6   0   0       17.54       29.76      4.59 o 
   7   0   0     1167.51     1166.41     76.82 o 
   8   0   0        6.25        4.33      3.32 o 
   9   0   0       65.34       67.79      6.80 o 
  10   0   0       18.48       19.05      6.46 o 
  11   0   0       72.63       85.02     17.46 o 
  12   0   0      387.82      364.14     29.21 o 
  13   0   0       34.55       28.81     14.98 o 
  14   0   0        0.11       -5.47     11.28 o 
  15   0   0        0.69       14.29     13.83 o 
   1   1   0        0.22        0.52      0.98 o 
   2   1   0     4107.34     3977.42     97.96 o 
   3   1   0     2281.48     2153.21     56.55 o 
   4   1   0      185.17      165.99      5.45 o 
   5   1   0     5795.17     5688.71    138.52 o 
   6   1   0       92.34      111.72      4.69 o 
   7   1   0        5.47       15.58      2.78 o 
   8   1   0       76.37       75.17      4.54 o 
   9   1   0       25.14       22.77      3.55 o 
  10   1   0        1.24        2.17      3.27 o 
  11   1   0      125.93      107.40     10.17 o 
  12   1   0       38.74       43.13      9.48 o 
  13   1   0       92.09       82.12     13.08 o 
  14   1   0       24.55       10.29     14.33 o 
  15   1   0      259.49      316.38     33.50 o 
   0   2   0    11603.64    12900.33    347.78 o 
   1   2   0       76.43       74.91      2.76 o 
   2   2   0     1702.39     1676.93     31.51 o 
   3   2   0     1742.03     1598.60     32.74 o 
   4   2   0      739.86      677.80      8.65 o 
   5   2   0     1532.08     1471.26     20.30 o 
   6   2   0      142.36      146.15      5.91 o 
   7   2   0      627.26      651.24     11.91 o 
   8   2   0       25.46       23.66      3.93 o 
   9   2   0      697.60      664.35     15.51 o 
  10   2   0      422.14      403.33     13.11 o 
  11   2   0       55.94       51.40      7.72 o 
  12   2   0       25.53       15.40      7.77 o 
  13   2   0       43.83       40.23     10.03 o 
  14   2   0        2.40        5.78     11.84 o 
   1   3   0       12.21       16.59      2.35 o 
   2   3   0       45.62       70.71      4.74 o 
   3   3   0      202.67      207.14      7.43 o 
   4   3   0      474.46      478.63     18.03 o 
   5   3   0       32.79       45.63      4.27 o 
   6   3   0      788.93      779.91     11.28 o 
   7   3   0        0.01        1.40      2.94 o 
   8   3   0      143.94      140.52      8.24 o 
   9   3   0      344.45      344.54     12.30 o 
  10   3   0        0.08        1.45      4.01 o 
  11   3   0       34.85       36.93      7.48 o 
  12   3   0       12.07       12.29      8.93 o 
  13   3   0        6.47        3.25      7.11 o 
  14   3   0        0.17        1.20      7.65 o 
   0   4   0      275.75      292.57     12.03 o 
   1   4   0       62.40       59.95      4.06 o 
   2   4   0      121.46      120.41      5.11 o 
   3   4   0       17.75       24.45      4.07 o 
   4   4   0      198.19      198.41      8.20 o 
   5   4   0      154.03      153.55      7.76 o 
   6   4   0        8.35        5.65      3.05 o 
   7   4   0      105.30      108.93      6.79 o 
   8   4   0        0.03       -0.74      3.59 o 
   9   4   0      388.65      395.68     13.98 o 
  10   4   0       62.90       57.08      8.51 o 
  11   4   0       17.82       17.01      6.30 o 
  12   4   0       33.69       46.46     10.90 o 
  13   4   0      223.85      214.61     20.88 o 
   1   5   0        2.27        2.39      2.34 o 
   2   5   0        0.90        3.17      2.44 o 
   3   5   0       21.30       22.15      4.21 o 
   4   5   0        9.24       13.82      3.96 o 
   5   5   0      178.64      187.98      9.22 o 
   6   5   0      256.50      249.24     10.89 o 
   7   5   0       40.03       43.64      5.67 o 
   8   5   0       16.07       13.31      4.36 o 
   9   5   0        3.06        5.05      4.70 o 
  10   5   0        9.85       15.36      8.52 o 
  11   5   0       17.17       18.12      6.64 o 
  12   5   0       64.20       89.13     14.17 o 
  13   5   0      166.36      172.95     18.93 o 
   0   6   0      102.69      119.97     10.78 o 
   1   6   0      281.98      291.95     12.79 o 
   2   6   0      558.09      561.95     17.64 o 
   3   6   0      194.02      226.65     10.15 o 
   4   6   0       37.19       46.25      6.16 o 
   5   6   0      484.62      499.72     15.38 o 
   6   6   0      284.93      294.22     12.57 o 
   7   6   0        7.24        8.67      5.69 o 
   8   6   0      368.53      362.20     12.95 o 
   9   6   0       27.40       31.87      5.85 o 
  10   6   0       42.24       47.91      9.15 o 
  11   6   0       16.57       27.90      8.20 o 
  12   6   0       52.54       42.20     15.26 o 
   1   7   0       59.14       63.97      8.23 o 
   2   7   0      283.57      287.17     14.31 o 
   3   7   0       29.69       30.31      6.88 o 
   4   7   0      284.80      302.55     15.06 o 
   5   7   0        4.69        4.31      4.90 o 
   6   7   0      123.76      129.97     10.08 o 
   7   7   0       32.44       35.85      8.03 o 
   8   7   0       22.00       28.20      6.68 o 
   9   7   0       59.56       66.10      8.96 o 
  10   7   0        2.05       13.50      6.87 o 
   0   8   0      230.08      261.25     26.35 o 
   1   8   0      363.70      364.86     21.70 o 
   2   8   0        6.76        6.84      7.01 o 
   3   8   0       80.84      100.25     10.87 o 
   4   8   0       80.14       95.92     10.95 o 
   5   8   0       45.69       62.62      9.56 o 
   6   8   0      156.91      167.89     14.15 o 
   7   8   0        3.93        8.18      6.32 o 
   8   8   0        1.82        2.59      5.73 o 
   1   9   0      236.95      227.30     18.65 o 
   2   9   0       37.62       41.53     10.85 o 
   3   9   0       75.09       86.86     13.74 o 
   4   9   0       92.90      105.58     14.83 o 
   5   9   0       21.98       22.24      7.60 o 
 -15   1   1       63.25       84.37     22.13 o 
 -14   1   1       46.90       50.40     18.09 o 
 -13   1   1        5.45       14.42      8.66 o 
 -12   1   1       32.03       41.92      6.65 o 
 -11   1   1      350.21      318.10     13.69 o 
 -10   1   1        4.82        4.17      3.32 o 
  -9   1   1        1.26        2.79      2.63 o 
  -8   1   1       16.91       13.84      2.76 o 
  -7   1   1        4.39        3.88      2.21 o 
  -6   1   1     2546.24     2540.75     61.35 o 
  -5   1   1       19.22       18.52      2.44 o 
  -4   1   1       87.09       79.13      2.85 o 
  -3   1   1      312.79      313.99      7.48 o 
  -2   1   1      568.70      519.56      8.29 o 
  -1   1   1      543.46      536.95     12.52 o 
   0   1   1       23.66       23.57      2.14 o 
   1   1   1     1964.12     1927.14     40.80 o 
   2   1   1     1429.59     1376.81     32.06 o 
   3   1   1      739.94      649.62     10.29 o 
   4   1   1       15.84       15.37      1.86 o 
   5   1   1     1403.08     1319.92     24.05 o 
   6   1   1      150.06      142.17      4.95 o 
   7   1   1       65.13       73.25      4.20 o 
   8   1   1      188.26      173.68      6.86 o 
   9   1   1      751.72      703.15     17.10 o 
  10   1   1      209.89      200.73     12.11 o 
  11   1   1        3.53        2.02      5.46 o 
  12   1   1       26.27       43.87      8.08 o 
  13   1   1       25.00       34.68     15.69 o 
  14   1   1       21.19       16.56     13.77 o 
 -15   2   1        1.13        2.73     12.59 o 
 -14   2   1        2.46       -3.42     11.03 o 
 -13   2   1      241.83      237.40     27.69 o 
 -12   2   1        0.04        1.30      4.84 o 
 -11   2   1       51.33       42.89      6.33 o 
 -10   2   1      126.42      133.91      7.67 o 
  -9   2   1       50.16       40.44      4.91 o 
  -8   2   1       12.15        8.43      3.04 o 
  -7   2   1      204.73      199.44      7.11 o 
  -6   2   1      437.37      461.70     10.12 o 
  -5   2   1      246.57      231.83      6.12 o 
  -4   2   1     1098.61     1093.44     15.33 o 
  -3   2   1      424.52      409.91      8.49 o 
  -2   2   1     1190.61     1153.31     31.65 o 
  -1   2   1      956.44      960.93     20.29 o 
   0   2   1    17605.22    19147.68    307.23 o 
   1   2   1     6825.29     7157.48    166.74 o 
   2   2   1      696.96      696.86     19.93 o 
   3   2   1     1982.53     1931.39     52.77 o 
   4   2   1      917.52      906.72     10.14 o 
   5   2   1      222.47      195.28      5.54 o 
   6   2   1        4.23        6.00      2.15 o 
   7   2   1     1371.51     1313.61     27.84 o 
   8   2   1       14.65       14.15      3.46 o 
   9   2   1      403.81      378.85     12.56 o 
  10   2   1      528.92      501.62     17.59 o 
  11   2   1      106.63      117.59     13.69 o 
  12   2   1       75.12       69.83     11.65 o 
  13   2   1        0.26        4.60      6.96 o 
  14   2   1        7.74        0.68     12.65 o 
 -14   3   1      125.65      161.14     17.76 o 
 -13   3   1       16.17       10.21      8.11 o 
 -12   3   1       96.53      112.44     11.15 o 
 -11   3   1        4.70       20.31      5.39 o 
 -10   3   1        0.20        2.57      4.15 o 
  -9   3   1      205.65      200.37      9.93 o 
  -8   3   1      404.84      381.44     12.61 o 
  -7   3   1        0.00       -1.44      2.64 o 
  -6   3   1       61.49       56.92      3.90 o 
  -5   3   1      563.69      599.05     11.62 o 
  -4   3   1        0.00        1.17      2.80 o 
  -3   3   1      141.32      153.16      6.77 o 
  -2   3   1      268.35      287.61      6.29 o 
  -1   3   1      166.08      171.78      5.03 o 
   0   3   1       28.41       30.88      2.73 o 
   1   3   1      870.50      899.39     26.73 o 
   2   3   1      318.68      299.79      8.20 o 
   3   3   1      404.11      395.62      9.79 o 
   4   3   1        3.84        7.50      3.08 o 
   5   3   1      746.67      677.44     12.04 o 
   6   3   1     1097.91     1048.93     13.23 o 
   7   3   1      343.25      299.09     10.35 o 
   8   3   1      617.94      569.68     14.57 o 
   9   3   1      682.07      632.69     19.36 o 
  10   3   1       71.25       81.61      9.13 o 
  11   3   1       15.66       12.26      7.72 o 
  12   3   1        6.45       13.12      7.47 o 
  13   3   1        0.82        2.19      8.53 o 
  14   3   1      168.37      197.34     18.43 o 
 -14   4   1        2.33        1.64      7.04 o 
 -13   4   1       10.04       22.85      9.01 o 
 -12   4   1       18.67       24.06     11.01 o 
 -11   4   1       15.12        7.37      4.92 o 
 -10   4   1      200.75      213.73     11.18 o 
  -9   4   1     1068.33      993.62     21.52 o 
  -8   4   1       33.88       33.90      5.83 o 
  -7   4   1      147.51      142.40      7.58 o 
  -6   4   1      327.20      329.24     10.04 o 
  -5   4   1      248.96      269.04      9.83 o 
  -4   4   1       23.31       29.64      4.38 o 
  -3   4   1     1183.79     1297.96     18.87 o 
  -2   4   1        0.31       -0.88      2.08 o 
  -1   4   1      609.00      649.80     11.66 o 
   0   4   1        9.13       12.40      2.73 o 
   1   4   1        7.55        8.52      2.60 o 
   2   4   1      551.68      539.67     14.75 o 
   3   4   1     3812.84     3937.52     94.09 o 
   4   4   1     1471.45     1473.22     24.86 o 
   5   4   1      413.72      396.38     11.62 o 
   6   4   1     1031.42      932.15     21.60 o 
   7   4   1      145.05      150.74      7.41 o 
   8   4   1       35.73       38.86      5.96 o 
   9   4   1       47.51       61.23      9.86 o 
  10   4   1        2.25        5.07      4.70 o 
  11   4   1        0.11        6.81      6.64 o 
  12   4   1       26.56       25.97      8.97 o 
  13   4   1       42.21       42.59     11.12 o 
 -13   5   1        0.06       -0.05      7.10 o 
 -12   5   1       28.66       27.39      7.58 o 
 -11   5   1       72.72       84.05     10.82 o 
 -10   5   1       39.32       59.41      8.02 o 
  -9   5   1      308.21      301.10     13.17 o 
  -8   5   1      161.43      168.93      9.02 o 
  -7   5   1      108.74      112.82      7.79 o 
  -6   5   1        1.77        3.72      3.89 o 
  -5   5   1      119.46      128.01      8.26 o 
  -4   5   1      518.12      524.33     16.88 o 
  -3   5   1      120.97      112.02      7.05 o 
  -2   5   1        0.13        3.66      2.36 o 
  -1   5   1        1.37        4.75      2.51 o 
   0   5   1       11.26       13.62      2.84 o 
   1   5   1      218.04      223.70      7.18 o 
   2   5   1      912.79      958.29     20.08 o 
   3   5   1       54.31       60.24      5.72 o 
   4   5   1      187.25      179.08      8.75 o 
   5   5   1       35.41       41.53      5.72 o 
   6   5   1       27.60       32.25      5.59 o 
   7   5   1      146.80      148.95      8.40 o 
   8   5   1       84.83       89.36      7.28 o 
   9   5   1       81.66       87.98      9.91 o 
  10   5   1        0.99        3.27      5.00 o 
  11   5   1       27.46       40.97     10.78 o 
  12   5   1       15.54       26.01      9.02 o 
 -12   6   1       10.51       13.15      6.94 o 
 -11   6   1        0.04        3.92      6.11 o 
 -10   6   1      206.60      207.06     12.46 o 
  -9   6   1      196.82      219.87     11.01 o 
  -8   6   1       29.98       35.51      5.93 o 
  -7   6   1       92.68       99.14      8.07 o 
  -6   6   1      110.19      114.79      9.07 o 
  -5   6   1      165.81      173.33      9.79 o 
  -4   6   1      399.36      422.39     13.77 o 
  -3   6   1      286.40      317.69     11.69 o 
  -2   6   1      359.84      408.49     15.29 o 
  -1   6   1      284.60      313.52     13.20 o 
   0   6   1        2.99        5.83      3.58 o 
   1   6   1      169.43      163.18     10.03 o 
   2   6   1        6.22        3.12      4.00 o 
   3   6   1      226.17      231.64     10.31 o 
   4   6   1      314.59      320.59     12.18 o 
   5   6   1      328.80      347.89     13.05 o 
   6   6   1      293.66      309.43     12.78 o 
   7   6   1      162.23      155.92     12.21 o 
   8   6   1        2.01        3.06      4.13 o 
   9   6   1        0.62        2.22      5.55 o 
  10   6   1      146.47      157.14     13.52 o 
  11   6   1       37.22       69.46     15.74 o 
 -10   7   1        0.11       -2.14      4.55 o 
  -9   7   1      155.08      163.18     11.05 o 
  -8   7   1        0.91        3.97      4.54 o 
  -7   7   1       11.84       13.83      7.03 o 
  -6   7   1      203.50      204.81     11.54 o 
  -5   7   1        0.01       -0.46      4.29 o 
  -4   7   1       51.89       65.52      8.83 o 
  -3   7   1       32.76       35.66      7.37 o 
  -2   7   1       32.92       45.54      7.69 o 
  -1   7   1        0.89       -0.65      4.14 o 
   0   7   1        3.89        6.82      5.48 o 
   1   7   1      171.32      176.47     14.30 o 
   2   7   1        1.77        6.47      4.60 o 
   3   7   1      114.12      139.22     11.10 o 
   4   7   1       79.07       90.31      9.82 o 
   5   7   1        1.97        2.36      5.04 o 
   6   7   1      112.01      119.98      9.81 o 
   7   7   1       15.55       19.21      5.87 o 
   8   7   1        6.25        8.55      6.63 o 
   9   7   1      105.79      126.53     12.85 o 
  10   7   1        4.01       10.35      6.85 o 
  -8   8   1       96.88       85.56     10.30 o 
  -7   8   1       65.91       70.33     13.39 o 
  -6   8   1       93.42       97.83     11.69 o 
  -5   8   1      313.68      290.32     16.34 o 
  -4   8   1       84.15       99.20     11.03 o 
  -3   8   1       24.74       22.74      7.26 o 
  -2   8   1      248.52      255.98     18.60 o 
  -1   8   1        0.01        3.57      6.14 o 
   0   8   1       27.80       33.66     11.90 o 
   1   8   1        3.43        6.68      6.61 o 
   2   8   1      251.93      221.39     17.31 o 
   3   8   1        5.04        9.54      5.55 o 
   4   8   1      111.77      126.42     15.93 o 
   5   8   1       79.23       81.78     10.64 o 
   6   8   1        0.39       -4.06      5.24 o 
   7   8   1       27.50       24.44      7.75 o 
   8   8   1      178.85      172.81     22.98 o 
  -5   9   1       23.06       30.39      8.58 o 
  -4   9   1       26.54       34.59     10.23 o 
  -3   9   1      102.09       94.18     14.05 o 
  -2   9   1       28.71       39.27     10.49 o 
  -1   9   1       46.81       43.11     10.91 o 
   0   9   1       99.24      111.51     15.06 o 
   1   9   1        7.93        8.15      7.32 o 
   2   9   1        1.17       -0.08      7.36 o 
   3   9   1      150.91      138.67     16.36 o 
   4   9   1        0.23        4.40      6.89 o 
   5   9   1       56.34       70.74     10.67 o 
 -15   0   2        8.46       34.80     15.91 o 
 -14   0   2       28.13       23.99     15.60 o 
 -13   0   2       87.25       67.99     17.84 o 
 -12   0   2       50.01       41.89     10.04 o 
 -11   0   2      148.92      145.17     13.31 o 
 -10   0   2      151.88      151.08      9.60 o 
  -9   0   2      120.49      135.38      8.54 o 
  -8   0   2      348.33      330.37     22.43 o 
  -7   0   2     1416.80     1425.85     54.14 o 
  -6   0   2     4368.76     4719.53    150.13 o 
  -5   0   2     3889.09     3734.58    195.32 o 
  -4   0   2        1.91        2.22      1.84 o 
  -3   0   2     3786.48     3777.73    235.53 o 
  -2   0   2        1.72        1.12      2.70 o 
  -1   0   2     2057.24     2234.55     27.81 o 
   0   0   2      612.59      661.78     15.26 o 
   1   0   2     2212.20     2330.57     31.45 o 
   2   0   2      351.87      322.68     12.49 o 
   3   0   2       45.35       41.78      2.79 o 
   4   0   2      228.38      174.63      7.32 o 
   5   0   2      430.76      384.98     13.47 o 
   6   0   2     1716.78     1589.48     33.79 o 
   7   0   2     1512.90     1383.25     56.04 o 
   8   0   2       45.33       46.61      5.45 o 
   9   0   2       95.79       96.09     10.52 o 
  10   0   2     1636.52     1488.94     34.71 o 
  11   0   2      480.03      488.00     32.66 o 
  12   0   2      182.90      159.38     23.09 o 
  13   0   2        1.34       -6.62     11.40 o 
  14   0   2       19.94       49.47     18.15 o 
 -15   1   2        4.28       12.15     14.92 o 
 -14   1   2        1.24       10.29     13.39 o 
 -13   1   2       38.43       35.30      8.12 o 
 -12   1   2        5.55        5.09      4.18 o 
 -11   1   2       29.90       19.97      4.77 o 
 -10   1   2       43.92       47.99      5.46 o 
  -9   1   2        4.30        8.20      2.85 o 
  -8   1   2      147.02      130.07      5.44 o 
  -7   1   2        9.52        6.54      2.39 o 
  -6   1   2      278.32      262.60      6.74 o 
  -5   1   2     1101.55     1087.05     28.72 o 
  -4   1   2      369.08      385.13      8.62 o 
  -3   1   2      260.15      278.93      6.58 o 
  -2   1   2      134.13      146.44      4.06 o 
  -1   1   2    12555.68    13041.64    586.90 o 
   0   1   2     3362.86     3217.64    167.50 o 
   1   1   2     7885.44     7310.67    281.41 o 
   2   1   2     1280.95     1145.32     54.25 o 
   3   1   2      278.42      263.36      5.46 o 
   4   1   2       81.30       80.21      4.06 o 
   5   1   2      137.07      128.11      4.53 o 
   6   1   2       24.99       23.64      2.77 o 
   7   1   2        0.03        0.83      1.91 o 
   8   1   2     1048.81      994.24     17.72 o 
   9   1   2      776.29      670.64     19.06 o 
  10   1   2      703.07      710.23     21.68 o 
  11   1   2       36.97       40.36      8.02 o 
  12   1   2      120.10      144.14     12.24 o 
  13   1   2       10.76       24.82     10.45 o 
  14   1   2      159.15      174.74     26.79 o 
 -15   2   2        1.05       -0.87     12.49 o 
 -14   2   2        0.00        5.19      8.19 o 
 -13   2   2        8.97        4.45      5.45 o 
 -12   2   2       49.87       48.06      6.95 o 
 -11   2   2      102.65       94.08      8.32 o 
 -10   2   2       49.28       57.64      6.01 o 
  -9   2   2        2.52        1.60      3.08 o 
  -8   2   2       32.67       31.85      4.26 o 
  -7   2   2      127.75      128.02      6.12 o 
  -6   2   2     1514.69     1583.81     22.03 o 
  -5   2   2       39.21       30.30      4.31 o 
  -4   2   2        0.09       -0.93      1.94 o 
  -3   2   2     1866.39     1810.17     24.36 o 
  -2   2   2     2179.56     2207.18     52.62 o 
  -1   2   2       47.58       48.46      3.41 o 
   0   2   2     1161.87     1183.35     59.02 o 
   1   2   2    19241.38    19639.81    895.84 o 
   2   2   2      375.27      351.84     12.32 o 
   3   2   2     1225.22     1309.56     45.50 o 
   4   2   2      816.61      887.84     19.83 o 
   5   2   2      516.08      550.20      7.69 o 
   6   2   2      111.65       99.52      4.42 o 
   7   2   2       35.65       33.66      3.40 o 
   8   2   2      335.11      306.23     10.47 o 
   9   2   2       21.66       19.55      5.98 o 
  10   2   2      288.95      280.40     14.25 o 
  11   2   2        3.30       -2.17      6.12 o 
  12   2   2       17.82       20.80      8.56 o 
  13   2   2      153.96      166.14     26.34 o 
  14   2   2        3.88       21.91     14.51 o 
 -14   3   2       23.87       51.72     11.75 o 
 -13   3   2       98.49      103.87     11.56 o 
 -12   3   2      527.28      498.36     16.92 o 
 -11   3   2      323.12      344.06     13.66 o 
 -10   3   2      242.86      231.19     11.23 o 
  -9   3   2       33.02       32.14      5.76 o 
  -8   3   2       88.76       93.54      7.51 o 
  -7   3   2        1.22        1.19      2.99 o 
  -6   3   2       31.66       37.42      4.34 o 
  -5   3   2      486.69      466.40     10.57 o 
  -4   3   2       41.93       39.62      4.58 o 
  -3   3   2      868.15      908.66     14.71 o 
  -2   3   2      699.90      697.41     22.72 o 
  -1   3   2      552.86      543.01     15.40 o 
   0   3   2      560.76      563.31     17.81 o 
   1   3   2     1633.39     1736.78     65.58 o 
   2   3   2       79.17       81.41      6.50 o 
   3   3   2      551.15      647.53     28.08 o 
   4   3   2      373.70      354.99      9.65 o 
   5   3   2      106.81      108.22      5.15 o 
   6   3   2     1099.66     1014.90     13.15 o 
   7   3   2      100.53       94.44      6.75 o 
   8   3   2      235.52      230.82     11.83 o 
   9   3   2       82.06       83.02     11.84 o 
  10   3   2       66.97       71.11     11.62 o 
  11   3   2       25.88       40.42     10.34 o 
  12   3   2       62.56       62.56     12.39 o 
  13   3   2       48.99       64.32     12.43 o 
 -14   4   2       65.59       56.38     13.44 o 
 -13   4   2       24.97       27.84      7.78 o 
 -12   4   2        4.48        8.28      5.29 o 
 -11   4   2      430.85      396.43     15.66 o 
 -10   4   2       45.28       44.61      6.98 o 
  -9   4   2      313.83      298.47     12.91 o 
  -8   4   2        4.96        5.67      4.26 o 
  -7   4   2      206.26      210.55      8.90 o 
  -6   4   2       46.50       44.03      5.05 o 
  -5   4   2      103.23      110.13      8.48 o 
  -4   4   2      596.56      602.74     13.75 o 
  -3   4   2       70.52       79.48      5.91 o 
  -2   4   2      220.90      223.47      8.00 o 
  -1   4   2       79.61       82.44      4.35 o 
   0   4   2        7.95        6.31      2.75 o 
   1   4   2     2693.86     2863.92    128.10 o 
   2   4   2     1169.79     1165.87     26.06 o 
   3   4   2        8.68        4.46      2.95 o 
   4   4   2       84.73       80.34      6.01 o 
   5   4   2      333.55      311.19     10.46 o 
   6   4   2      195.01      187.02     10.58 o 
   7   4   2        1.43        0.91      2.97 o 
   8   4   2      188.26      178.20     11.55 o 
   9   4   2       54.74       66.74      8.70 o 
  10   4   2       19.36       23.43      8.59 o 
  11   4   2        0.89        9.17      6.73 o 
  12   4   2       19.43       29.74      8.58 o 
  13   4   2        0.19        6.71      7.01 o 
 -13   5   2       46.32       29.62      8.58 o 
 -12   5   2      149.84      177.37     14.87 o 
 -11   5   2      152.19      185.96     12.00 o 
 -10   5   2       75.76       92.23      9.26 o 
  -9   5   2        9.58       10.73      4.82 o 
  -8   5   2       21.88       28.85      5.33 o 
  -7   5   2      209.73      210.82      9.54 o 
  -6   5   2      176.53      186.53      8.79 o 
  -5   5   2        0.35       -0.21      3.39 o 
  -4   5   2       45.90       48.91      5.85 o 
  -3   5   2       18.20       22.06      4.31 o 
  -2   5   2        2.36        0.26      2.72 o 
  -1   5   2      975.99      993.31     16.96 o 
   0   5   2      122.90      153.19      6.84 o 
   1   5   2      187.54      191.28      9.26 o 
   2   5   2        2.80        8.34      3.33 o 
   3   5   2        0.28        1.80      3.21 o 
   4   5   2       80.39       83.93      6.91 o 
   5   5   2      131.06      132.77      8.36 o 
   6   5   2      559.18      541.86     15.35 o 
   7   5   2        9.60        7.12      3.90 o 
   8   5   2       16.67       17.30      6.20 o 
   9   5   2       41.01       46.32      8.20 o 
  10   5   2        8.29       15.39      8.07 o 
  11   5   2        3.96       11.83      7.86 o 
  12   5   2        0.04        5.43      6.96 o 
 -12   6   2        9.69       16.44      7.37 o 
 -11   6   2       65.76       84.18      9.86 o 
 -10   6   2      200.71      192.17     12.44 o 
  -9   6   2       34.47       26.63      5.86 o 
  -8   6   2      109.82      115.69      8.76 o 
  -7   6   2        9.10        7.92      4.28 o 
  -6   6   2       75.11       73.01      7.86 o 
  -5   6   2       11.41        9.64      4.69 o 
  -4   6   2        0.03        0.44      3.59 o 
  -3   6   2      218.42      228.07     13.97 o 
  -2   6   2      137.45      140.10     10.02 o 
  -1   6   2       12.23       14.32      4.14 o 
   0   6   2      154.56      164.11     10.33 o 
   1   6   2       14.28       20.01      5.37 o 
   2   6   2        0.00        1.57      4.18 o 
   3   6   2      234.20      232.12     10.31 o 
   4   6   2       77.65       86.54      7.66 o 
   5   6   2      135.08      141.29      9.28 o 
   6   6   2       98.26      105.06      8.77 o 
   7   6   2      125.91      129.01     11.56 o 
   8   6   2       28.46       26.82      7.29 o 
   9   6   2        0.01        4.94      5.46 o 
  10   6   2       15.47       36.01      9.89 o 
  11   6   2       45.60       71.97     13.32 o 
 -10   7   2        9.78        9.26      5.98 o 
  -9   7   2       11.09        7.55      5.18 o 
  -8   7   2       11.27        9.68      4.87 o 
  -7   7   2       38.13       42.47      6.90 o 
  -6   7   2        1.08        3.08      4.84 o 
  -5   7   2      105.07      115.66     11.04 o 
  -4   7   2        0.10        2.36      4.68 o 
  -3   7   2      208.33      212.06     12.73 o 
  -2   7   2        6.73        7.82      5.17 o 
  -1   7   2       18.45       26.98      7.97 o 
   0   7   2        0.03       -1.21      4.59 o 
   1   7   2       11.74       12.51      5.23 o 
   2   7   2       97.75      101.63      9.78 o 
   3   7   2      119.33      113.98     10.27 o 
   4   7   2      117.45      118.97     10.70 o 
   5   7   2      512.67      504.18     19.35 o 
   6   7   2       65.85       63.86      7.81 o 
   7   7   2        0.00        4.15      5.67 o 
   8   7   2        4.58        0.39      5.62 o 
   9   7   2       99.94      106.64     12.24 o 
  -8   8   2        0.16        4.41      5.25 o 
  -7   8   2        0.01        1.86      7.33 o 
  -6   8   2       11.27       12.17      6.68 o 
  -5   8   2       57.91       58.08      9.76 o 
  -4   8   2      117.75      143.09     14.45 o 
  -3   8   2        1.47        2.28      5.30 o 
  -2   8   2        0.43        2.30      5.83 o 
  -1   8   2        0.27        3.60      6.27 o 
   0   8   2      364.79      350.58     21.47 o 
   1   8   2        0.08        3.76      6.04 o 
   2   8   2       24.83       35.92      9.64 o 
   3   8   2        4.23        3.31      5.38 o 
   4   8   2       83.34       87.73     10.56 o 
   5   8   2        1.86        2.09      5.67 o 
   6   8   2        0.43       -1.63      5.49 o 
   7   8   2       13.72       26.76      9.78 o 
  -5   9   2      195.14      209.49     15.79 o 
  -4   9   2        9.50       10.38      7.30 o 
  -3   9   2       44.79       52.86     11.66 o 
  -2   9   2       16.98       10.53      7.03 o 
  -1   9   2      238.87      245.68     19.81 o 
   0   9   2       29.71       35.36     10.45 o 
   1   9   2        4.33        5.35      7.18 o 
   2   9   2        3.82       11.74      8.03 o 
   3   9   2       93.43      113.67     15.42 o 
   4   9   2        0.10        1.04      6.94 o 
 -15   1   3        0.08        7.21     12.37 o 
 -14   1   3        0.31       -2.50      7.30 o 
 -13   1   3       90.05      114.91      9.73 o 
 -12   1   3      117.75      117.39      8.25 o 
 -11   1   3       22.83       37.92      5.73 o 
 -10   1   3      381.41      366.28     11.21 o 
  -9   1   3       11.45        7.50      3.33 o 
  -8   1   3       31.99       36.75      4.35 o 
  -7   1   3      279.08      252.35      7.92 o 
  -6   1   3       22.16       23.24      4.13 o 
  -5   1   3     1215.01     1212.88     46.72 o 
  -4   1   3      103.49      120.59      7.39 o 
  -3   1   3       88.36       82.55      5.73 o 
  -2   1   3      761.05      748.53     11.93 o 
  -1   1   3     2741.50     2714.39     69.21 o 
   0   1   3    10784.65    10657.75    581.75 o 
   1   1   3     1964.33     1885.88     80.86 o 
   2   1   3      809.54      772.72     45.18 o 
   3   1   3     1093.37     1006.46     52.44 o 
   4   1   3      308.04      279.37     16.05 o 
   5   1   3        3.41        0.27      1.70 o 
   6   1   3      158.38      151.30      5.80 o 
   7   1   3      286.50      276.47     11.13 o 
   8   1   3       20.57       20.03      4.61 o 
   9   1   3      171.19      155.08     10.70 o 
  10   1   3       14.11       14.50      6.32 o 
  11   1   3       59.57       68.97      9.35 o 
  12   1   3        0.22        3.79      5.91 o 
  13   1   3        0.56        8.70      9.27 o 
  14   1   3        5.78        9.42     12.09 o 
 -15   2   3        2.09        4.79     12.80 o 
 -14   2   3       25.16       27.26      7.79 o 
 -13   2   3      108.42      118.35      9.91 o 
 -12   2   3       47.12       60.66      7.56 o 
 -11   2   3      801.19      803.30     21.14 o 
 -10   2   3        0.81        3.11      3.63 o 
  -9   2   3       37.26       40.72      5.01 o 
  -8   2   3       24.07       21.44      4.63 o 
  -7   2   3      155.17      136.41      7.40 o 
  -6   2   3      569.63      623.03     13.59 o 
  -5   2   3      503.63      499.17     11.75 o 
  -4   2   3      195.36      185.90      5.95 o 
  -3   2   3      231.15      235.80      6.41 o 
  -2   2   3       50.00       47.46      3.81 o 
  -1   2   3       29.20       38.47      3.48 o 
   0   2   3     4190.94     4164.41    143.99 o 
   1   2   3      666.26      663.71     17.70 o 
   2   2   3     4263.42     4355.32    196.10 o 
   3   2   3       80.67      108.24      4.53 o 
   4   2   3     2973.44     3071.61     67.24 o 
   5   2   3       13.70       14.40      2.34 o 
   6   2   3      342.05      319.89      8.86 o 
   7   2   3      307.22      292.63      8.42 o 
   8   2   3      783.03      692.29     19.12 o 
   9   2   3        1.17        3.34      4.99 o 
  10   2   3        8.74        3.56      5.77 o 
  11   2   3       14.82       10.77      7.61 o 
  12   2   3        1.21        0.53      6.77 o 
  13   2   3        9.03       13.38      8.66 o 
  14   2   3       22.56       23.90     14.88 o 
 -14   3   3        5.25       11.90      6.91 o 
 -13   3   3       93.32      101.40      9.75 o 
 -12   3   3       21.69       24.80      6.52 o 
 -11   3   3       35.08       48.21      7.02 o 
 -10   3   3       97.78       99.60      8.67 o 
  -9   3   3       36.65       40.75      6.19 o 
  -8   3   3      498.77      495.00     14.45 o 
  -7   3   3      122.44      126.04      7.72 o 
  -6   3   3       83.87       82.21      5.65 o 
  -5   3   3      304.44      331.73      9.27 o 
  -4   3   3      885.27      953.49     21.87 o 
  -3   3   3      657.62      678.00     20.54 o 
  -2   3   3      254.29      254.97      8.77 o 
  -1   3   3       32.80       32.62      4.42 o 
   0   3   3     2453.90     2576.05     87.43 o 
   1   3   3      216.88      202.00      8.43 o 
   2   3   3      253.21      250.07     12.77 o 
   3   3   3     1907.43     2013.01     72.06 o 
   4   3   3       12.62       12.14      2.62 o 
   5   3   3      579.82      549.30     10.19 o 
   6   3   3       45.16       49.05      3.83 o 
   7   3   3       97.66      108.03      7.53 o 
   8   3   3        0.04       -1.00      5.54 o 
   9   3   3       20.68       20.59      7.91 o 
  10   3   3        4.95        6.53      6.71 o 
  11   3   3        8.08        3.89      6.82 o 
  12   3   3        4.67        4.49      6.88 o 
  13   3   3       16.68       25.10     10.60 o 
 -14   4   3       32.82       33.62      9.41 o 
 -13   4   3       72.74       96.95      9.98 o 
 -12   4   3       35.39       44.93      7.55 o 
 -11   4   3       23.85       29.39      6.50 o 
 -10   4   3       20.72       19.74      5.87 o 
  -9   4   3      629.51      655.43     18.16 o 
  -8   4   3        2.52        0.73      4.02 o 
  -7   4   3       32.33       28.09      4.75 o 
  -6   4   3      558.96      563.78     13.21 o 
  -5   4   3       36.58       38.72      4.65 o 
  -4   4   3        0.11        1.87      2.89 o 
  -3   4   3      209.61      194.86      8.42 o 
  -2   4   3      179.04      168.97      8.07 o 
  -1   4   3      676.95      686.91     22.78 o 
   0   4   3      492.34      561.40     16.25 o 
   1   4   3     3101.13     3329.80    104.48 o 
   2   4   3      883.49      838.73     21.44 o 
   3   4   3       42.26       43.26      4.82 o 
   4   4   3      426.35      406.89     12.18 o 
   5   4   3       19.84       25.87      4.47 o 
   6   4   3      196.93      160.67     13.03 o 
   7   4   3      329.13      303.75     13.74 o 
   8   4   3      278.45      290.16     18.28 o 
   9   4   3        5.41        4.13      6.62 o 
  10   4   3        1.28        2.05      6.56 o 
  11   4   3        2.54        7.92      6.76 o 
  12   4   3       42.94       57.50     12.31 o 
 -13   5   3        4.85        5.23      6.18 o 
 -12   5   3       96.34       91.93     10.06 o 
 -11   5   3       33.20       46.00      7.95 o 
 -10   5   3      579.47      537.96     18.02 o 
  -9   5   3       14.98       17.34      5.57 o 
  -8   5   3      784.96      787.23     17.84 o 
  -7   5   3       44.34       47.27      5.94 o 
  -6   5   3      124.77      129.01      8.10 o 
  -5   5   3      198.59      211.68      9.95 o 
  -4   5   3     1064.15     1122.87     24.30 o 
  -3   5   3       29.10       28.80      5.60 o 
  -2   5   3       38.87       50.51      5.80 o 
  -1   5   3        1.07        2.80      3.39 o 
   0   5   3       47.73       58.12      5.14 o 
   1   5   3       35.72       43.01      4.83 o 
   2   5   3      369.28      359.02     21.44 o 
   3   5   3        3.98        3.53      3.37 o 
   4   5   3        1.13        2.03      3.55 o 
   5   5   3      527.85      506.13     20.38 o 
   6   5   3     1322.35     1220.38     27.11 o 
   7   5   3        6.07        6.54      5.28 o 
   8   5   3       38.33       57.94      8.52 o 
   9   5   3        0.19        2.50      6.75 o 
  10   5   3       52.84       67.28     12.72 o 
  11   5   3       27.30       45.87     11.07 o 
  12   5   3      128.60      173.06     18.86 o 
 -12   6   3       19.13       29.33      7.14 o 
 -11   6   3       63.54       54.67      8.56 o 
 -10   6   3      112.91      116.96     10.87 o 
  -9   6   3      705.59      673.53     18.18 o 
  -8   6   3      264.02      263.89     11.58 o 
  -7   6   3      226.05      224.56     10.52 o 
  -6   6   3        0.01       -3.62      4.82 o 
  -5   6   3       21.61       33.68      7.01 o 
  -4   6   3       16.56       15.67      5.60 o 
  -3   6   3       41.29       41.21      7.13 o 
  -2   6   3      261.56      261.18     15.98 o 
  -1   6   3        1.66        7.15      4.45 o 
   0   6   3       91.88      101.23      9.16 o 
   1   6   3      492.05      476.99     16.38 o 
   2   6   3      145.12      150.29     10.46 o 
   3   6   3       17.17       26.19      5.31 o 
   4   6   3      219.06      212.15     10.39 o 
   5   6   3      273.88      290.96     13.32 o 
   6   6   3       11.13       14.16      6.29 o 
   7   6   3       15.50       10.01      6.11 o 
   8   6   3       28.30       22.45      7.27 o 
   9   6   3       33.68       45.91     11.50 o 
  10   6   3        1.22        4.28      6.20 o 
 -10   7   3        0.89        1.99      5.93 o 
  -9   7   3        8.14        5.69      5.04 o 
  -8   7   3        0.68        1.89      4.29 o 
  -7   7   3       30.45       31.68      6.20 o 
  -6   7   3       21.79       19.08      6.69 o 
  -5   7   3      101.75      116.54     11.16 o 
  -4   7   3       92.83       95.84     10.87 o 
  -3   7   3       39.98       41.64      9.42 o 
  -2   7   3        8.70        9.18      6.36 o 
  -1   7   3      417.58      421.88     21.52 o 
   0   7   3      127.14      134.93     13.73 o 
   1   7   3       52.97       62.81      8.30 o 
   2   7   3        1.20       -0.62      4.29 o 
   3   7   3       69.64       79.03      9.29 o 
   4   7   3        0.57       -0.64      4.51 o 
   5   7   3        0.30        2.94      4.85 o 
   6   7   3      179.09      178.29     13.37 o 
   7   7   3        4.89        2.95      5.91 o 
   8   7   3        1.69        2.94      6.19 o 
   9   7   3       68.48       58.78     12.45 o 
  -8   8   3      213.01      220.58     14.07 o 
  -7   8   3       13.45       15.66      5.92 o 
  -6   8   3       28.56       20.38      6.99 o 
  -5   8   3      278.01      281.67     16.35 o 
  -4   8   3      178.56      178.25     16.75 o 
  -3   8   3      166.48      169.68     16.77 o 
  -2   8   3      391.50      370.56     22.07 o 
  -1   8   3       41.48       57.35     11.46 o 
   0   8   3      292.07      290.22     19.79 o 
   1   8   3       53.43       68.63     11.62 o 
   2   8   3       30.67       33.12      9.51 o 
   3   8   3       10.32        8.58      5.92 o 
   4   8   3        6.11        9.32      5.85 o 
   5   8   3       17.26        9.73      7.90 o 
   6   8   3        0.53        1.97      7.17 o 
   7   8   3        0.41       -2.20      6.89 o 
  -5   9   3       23.43       22.17      9.14 o 
  -4   9   3        0.12        2.03      6.98 o 
  -3   9   3      192.07      209.89     19.16 o 
  -2   9   3        8.52       11.36      7.68 o 
  -1   9   3       53.99       52.28     11.36 o 
   0   9   3       11.64       12.49      8.08 o 
   1   9   3       66.86       65.46     12.35 o 
   2   9   3        7.89        4.26      7.50 o 
   3   9   3       45.58       35.00     10.26 o 
 -15   0   4      140.99      191.87     23.32 o 
 -14   0   4       10.67       11.44      8.61 o 
 -13   0   4      547.70      502.44     29.55 o 
 -12   0   4       81.20       58.25     11.44 o 
 -11   0   4     1059.45     1011.20     97.81 o 
 -10   0   4      374.90      385.07     18.68 o 
  -9   0   4      211.32      214.90     13.75 o 
  -8   0   4      110.34      120.67     10.17 o 
  -7   0   4       30.87       24.83      8.61 o 
  -6   0   4      266.91      274.70     18.30 o 
  -5   0   4     1582.44     1617.99     39.40 o 
  -4   0   4      253.15      272.00     15.51 o 
  -3   0   4      130.50      203.45     12.43 o 
  -2   0   4      249.19      291.52     13.05 o 
  -1   0   4      326.89      284.80     11.40 o 
   0   0   4      588.00      620.61     32.24 o 
   1   0   4       58.87       55.89      4.13 o 
   2   0   4       39.95       42.48      7.80 o 
   3   0   4      963.62     1016.96     29.68 o 
   4   0   4     1392.14     1500.99     37.85 o 
   5   0   4     1166.12     1177.96     35.18 o 
   6   0   4       11.65       16.15      5.61 o 
   7   0   4      587.57      537.53     46.01 o 
   8   0   4      491.55      512.78     20.42 o 
   9   0   4      730.21      699.59     24.77 o 
  10   0   4      220.52      229.31     15.60 o 
  11   0   4      425.87      463.36     34.00 o 
  12   0   4        8.34       17.65     13.64 o 
  13   0   4        0.48        6.06     13.42 o 
 -15   1   4        7.35        4.69      8.91 o 
 -14   1   4        0.00        7.73      6.69 o 
 -13   1   4      103.15       92.68      9.28 o 
 -12   1   4       84.74       91.95      7.62 o 
 -11   1   4      613.29      570.68     14.53 o 
 -10   1   4      474.47      454.41     14.12 o 
  -9   1   4       41.09       41.91      5.69 o 
  -8   1   4       58.83       66.05      6.09 o 
  -7   1   4      125.57      155.02      8.88 o 
  -6   1   4       15.97       11.90      5.15 o 
  -5   1   4     1159.93     1336.44     25.75 o 
  -4   1   4       27.19       30.24      5.38 o 
  -3   1   4      133.26      131.78      7.49 o 
  -2   1   4     1368.41     1408.55     19.63 o 
  -1   1   4      437.95      420.35     15.50 o 
   0   1   4      439.30      422.33      7.82 o 
   1   1   4     1519.41     1410.90     43.40 o 
   2   1   4        4.99        5.16      2.16 o 
   3   1   4     1661.95     1613.73    108.67 o 
   4   1   4      380.32      399.32     32.83 o 
   5   1   4       46.65       45.97      4.01 o 
   6   1   4      224.25      214.43     10.31 o 
   7   1   4      130.25      132.56      7.88 o 
   8   1   4      324.81      292.51     11.20 o 
   9   1   4     1465.32     1416.56     77.21 o 
  10   1   4      828.47      786.13     22.94 o 
  11   1   4        1.66        1.25      5.08 o 
  12   1   4       20.85       32.94      8.06 o 
  13   1   4       67.03       68.83     19.89 o 
 -15   2   4       84.41      129.55     16.78 o 
 -14   2   4        1.33        1.50      4.96 o 
 -13   2   4      113.19      107.74      9.57 o 
 -12   2   4       12.51        9.81      5.00 o 
 -11   2   4       25.15       32.42      6.21 o 
 -10   2   4      182.26      171.88      9.93 o 
  -9   2   4      192.37      195.67      9.82 o 
  -8   2   4        7.92        9.54      3.87 o 
  -7   2   4       66.79       58.31      5.85 o 
  -6   2   4        0.10       -0.59      2.87 o 
  -5   2   4      267.53      258.63     10.44 o 
  -4   2   4      260.41      266.15      8.94 o 
  -3   2   4       88.20       83.48      5.02 o 
  -2   2   4      691.74      695.47     20.70 o 
  -1   2   4      162.28      172.08     11.61 o 
   0   2   4       87.29       74.23      4.97 o 
   1   2   4        3.90        4.12      2.71 o 
   2   2   4      498.14      524.69     20.55 o 
   3   2   4      402.91      382.05     16.89 o 
   4   2   4      282.66      294.13     10.51 o 
   5   2   4      294.77      276.35     11.00 o 
   6   2   4        5.78        6.85      2.75 o 
   7   2   4       37.54       37.49      5.40 o 
   8   2   4      290.78      290.34     13.52 o 
   9   2   4       16.76       15.23      6.01 o 
  10   2   4       81.96       77.55      9.66 o 
  11   2   4       60.41       53.86     11.24 o 
  12   2   4        3.93        5.06      7.63 o 
  13   2   4       96.60      127.32     16.13 o 
 -14   3   4        7.42       12.75      6.07 o 
 -13   3   4       70.51       85.15      9.33 o 
 -12   3   4      123.55      109.65      9.87 o 
 -11   3   4        5.28        8.10      4.86 o 
 -10   3   4      444.05      434.42     15.11 o 
  -9   3   4       16.45       13.27      4.89 o 
  -8   3   4       67.95       73.50      7.27 o 
  -7   3   4      557.27      498.83     13.92 o 
  -6   3   4      385.40      393.51     11.96 o 
  -5   3   4      552.50      558.97     14.08 o 
  -4   3   4      346.37      360.15      9.26 o 
  -3   3   4      445.67      470.62     41.55 o 
  -2   3   4        0.00        1.36      2.90 o 
  -1   3   4      173.50      192.66     10.80 o 
   0   3   4     6704.77     6928.90    275.13 o 
   1   3   4       92.26       83.09      6.20 o 
   2   3   4     3760.39     3851.11    145.25 o 
   3   3   4      168.58      156.97      5.91 o 
   4   3   4      148.48      147.25      7.38 o 
   5   3   4       15.76       20.29      3.75 o 
   6   3   4      758.20      709.90     18.88 o 
   7   3   4      387.83      353.03     14.05 o 
   8   3   4        6.44       10.13      6.61 o 
   9   3   4      256.68      243.05     17.18 o 
  10   3   4        0.20        3.37      6.21 o 
  11   3   4       32.80       42.42     10.55 o 
  12   3   4        1.67        7.80      7.55 o 
  13   3   4       13.35       16.03      9.14 o 
 -14   4   4        3.63       15.28      6.15 o 
 -13   4   4        3.95        5.09      5.00 o 
 -12   4   4       82.30       94.89      9.74 o 
 -11   4   4      174.78      171.89     11.39 o 
 -10   4   4        0.01       -0.61      4.05 o 
  -9   4   4      348.31      344.04     13.78 o 
  -8   4   4       38.54       32.72      6.17 o 
  -7   4   4       92.69      101.94      7.08 o 
  -6   4   4      380.76      379.28     11.28 o 
  -5   4   4        3.80        5.92      3.41 o 
  -4   4   4      211.25      194.28      9.68 o 
  -3   4   4       15.81       23.18      4.31 o 
  -2   4   4      859.21      846.64     40.64 o 
  -1   4   4       32.00       38.18      5.10 o 
   0   4   4      525.25      501.51     16.40 o 
   1   4   4       12.19       16.38      3.50 o 
   2   4   4     3450.93     3549.35    129.51 o 
   3   4   4       49.21       55.68      5.30 o 
   4   4   4       19.34       16.63      4.01 o 
   5   4   4       37.71       39.56      6.29 o 
   6   4   4       72.09       75.25      8.14 o 
   7   4   4      450.68      441.17     21.56 o 
   8   4   4      407.97      353.42     20.26 o 
   9   4   4       33.40       46.22     10.79 o 
  10   4   4        0.01        0.02      6.01 o 
  11   4   4        4.87       11.46     10.15 o 
  12   4   4        4.30       14.10      7.57 o 
 -13   5   4       40.44       45.25      8.05 o 
 -12   5   4       39.81       29.76      7.43 o 
 -11   5   4       42.75       33.16      7.08 o 
 -10   5   4       20.40       19.41      6.08 o 
  -9   5   4      258.89      242.44     12.42 o 
  -8   5   4      156.26      166.84      9.34 o 
  -7   5   4       57.40       62.21      6.60 o 
  -6   5   4       73.34       72.71      7.51 o 
  -5   5   4      322.71      336.10     17.82 o 
  -4   5   4      398.15      385.28     18.34 o 
  -3   5   4       61.31       65.23      9.09 o 
  -2   5   4      186.84      191.91      9.81 o 
  -1   5   4        0.90        2.87      3.36 o 
   0   5   4      146.88      169.28      7.91 o 
   1   5   4       94.57       97.35      6.81 o 
   2   5   4      135.98      134.55      7.86 o 
   3   5   4      910.83      873.04     24.55 o 
   4   5   4        6.45        5.16      3.75 o 
   5   5   4      432.78      398.02     15.81 o 
   6   5   4      123.93      107.95     10.10 o 
   7   5   4      179.08      179.85     15.44 o 
   8   5   4       25.60       24.51      8.88 o 
   9   5   4       44.06       37.16     10.11 o 
  10   5   4       14.01       14.13      7.83 o 
  11   5   4        4.87        5.37      6.85 o 
 -12   6   4        1.45        9.59      5.75 o 
 -11   6   4        0.99       -0.87      4.93 o 
 -10   6   4       59.74       65.06      9.09 o 
  -9   6   4       66.24       65.29      8.63 o 
  -8   6   4       24.32       27.76      6.42 o 
  -7   6   4       97.46       96.89      9.17 o 
  -6   6   4      204.43      205.18     11.13 o 
  -5   6   4      255.57      269.61     14.07 o 
  -4   6   4       87.12       98.28     12.07 o 
  -3   6   4      185.73      206.07     17.81 o 
  -2   6   4       24.01       25.59      7.36 o 
  -1   6   4      297.91      304.12     13.19 o 
   0   6   4        0.43        2.73      4.20 o 
   1   6   4       81.69       87.12      8.66 o 
   2   6   4      317.31      316.28     17.95 o 
   3   6   4       62.56       71.19      7.88 o 
   4   6   4      200.64      207.81     10.46 o 
   5   6   4      209.99      196.19     12.41 o 
   6   6   4       30.50       24.14      6.76 o 
   7   6   4        6.39       10.75      6.27 o 
   8   6   4       26.54       31.49      9.79 o 
   9   6   4       77.14       78.47     13.89 o 
  10   6   4       26.07       44.40     11.40 o 
 -10   7   4        6.73        8.43      7.15 o 
  -9   7   4        0.71        0.78      5.15 o 
  -8   7   4       57.56       58.30      8.88 o 
  -7   7   4      192.07      197.32     12.77 o 
  -6   7   4       39.41       44.25     10.63 o 
  -5   7   4        0.11       -0.73      4.83 o 
  -4   7   4        0.10       -1.55      5.25 o 
  -3   7   4        1.10        0.98      5.29 o 
  -2   7   4      130.91      126.61     13.64 o 
  -1   7   4       74.07       83.38     11.54 o 
   0   7   4        1.43        1.94      5.69 o 
   1   7   4       35.61       42.19      7.47 o 
   2   7   4      200.25      187.35     12.09 o 
   3   7   4        7.11       11.13      5.41 o 
   4   7   4       13.14       21.94      6.22 o 
   5   7   4       44.00       45.43     10.45 o 
   6   7   4       41.87       65.86      9.55 o 
   7   7   4      139.06      151.53     13.39 o 
   8   7   4       12.48       24.42      9.59 o 
  -8   8   4        6.32       10.56      5.62 o 
  -7   8   4        0.29       -0.24      5.23 o 
  -6   8   4      215.32      185.15     26.10 o 
  -5   8   4        0.02       -3.60      6.00 o 
  -4   8   4       20.20       14.51      7.88 o 
  -3   8   4       11.32       14.75      8.19 o 
  -2   8   4        9.98        5.92      6.42 o 
  -1   8   4        1.44        4.80      7.21 o 
   0   8   4       10.00        9.31      6.67 o 
   1   8   4        1.60        2.97      5.88 o 
   2   8   4       13.08       12.24      7.53 o 
   3   8   4       12.09        8.14      6.15 o 
   4   8   4      204.16      191.29     18.14 o 
   5   8   4       90.74       80.32     13.39 o 
   6   8   4        3.75        1.33      7.82 o 
  -4   9   4       18.87       16.98      9.02 o 
  -3   9   4        0.21        3.14      7.43 o 
  -2   9   4       28.79       33.74      9.58 o 
  -1   9   4      120.06      111.30     15.10 o 
   0   9   4        4.30        4.92      7.80 o 
   1   9   4        5.45        4.18      6.75 o 
   2   9   4       51.09       53.18     14.54 o 
 -15   1   5        1.31        1.71      7.92 o 
 -14   1   5        0.06        4.54      7.75 o 
 -13   1   5        0.26        5.92      5.53 o 
 -12   1   5       20.01       25.80      7.18 o 
 -11   1   5      391.84      386.01     16.45 o 
 -10   1   5      305.24      315.47     17.51 o 
  -9   1   5      114.01      131.85     12.37 o 
  -8   1   5       11.58        9.08      4.99 o 
  -7   1   5      435.74      430.06     17.18 o 
  -6   1   5       40.22       38.58      6.95 o 
  -5   1   5      289.78      323.80     13.93 o 
  -4   1   5        0.76        2.36      4.28 o 
  -3   1   5     1667.72     1757.88     25.30 o 
  -2   1   5      416.05      459.38     10.76 o 
  -1   1   5      240.38      245.30      7.66 o 
   0   1   5       19.83       26.14      3.33 o 
   1   1   5     1227.80     1149.50     31.86 o 
   2   1   5      785.95      772.34     60.21 o 
   3   1   5       78.68       85.90      6.46 o 
   4   1   5        3.84        5.56      4.84 o 
   5   1   5       88.86      101.54      9.51 o 
   6   1   5       23.23       25.83      5.59 o 
   7   1   5      189.92      183.12      9.36 o 
   8   1   5      521.45      543.70     25.77 o 
   9   1   5        2.07        2.63      5.42 o 
  10   1   5      314.14      343.86     16.33 o 
  11   1   5       22.57       19.97      7.09 o 
  12   1   5        2.47        0.72      8.80 o 
  13   1   5        1.53        1.03     11.78 o 
 -15   2   5       27.08       44.07     10.13 o 
 -14   2   5        1.62        8.79      6.94 o 
 -13   2   5        6.76       11.15      6.58 o 
 -12   2   5        0.61        3.03      5.39 o 
 -11   2   5      306.39      287.56     14.90 o 
 -10   2   5      125.65      125.15     10.81 o 
  -9   2   5       52.83       62.60      9.79 o 
  -8   2   5      369.86      374.10     17.73 o 
  -7   2   5       36.77       23.63      6.69 o 
  -6   2   5      136.88      141.53     11.53 o 
  -5   2   5     2174.43     2349.76     63.93 o 
  -4   2   5        0.70        0.65      3.03 o 
  -3   2   5       68.38       86.40      5.44 o 
  -2   2   5      536.69      575.07     18.27 o 
  -1   2   5       27.09       35.01      4.28 o 
   0   2   5       35.62       32.64      4.24 o 
   1   2   5     1379.50     1362.09     78.05 o 
   2   2   5       18.89       26.05      3.28 o 
   3   2   5      190.30      190.73      8.38 o 
   4   2   5      482.25      492.73     29.60 o 
   5   2   5       37.11       33.75      5.69 o 
   6   2   5      198.75      208.58     10.70 o 
   7   2   5      350.88      341.10     11.96 o 
   8   2   5      201.05      185.27     11.82 o 
   9   2   5      239.18      243.19     13.91 o 
  10   2   5        5.42        6.27      5.76 o 
  11   2   5       88.41       89.92     13.54 o 
  12   2   5        8.87        5.25      7.13 o 
  13   2   5       46.08       46.30     11.53 o 
 -14   3   5        8.37       19.97      7.73 o 
 -13   3   5        4.94        1.85      4.82 o 
 -12   3   5       12.90       11.96      5.52 o 
 -11   3   5      202.17      211.80     11.51 o 
 -10   3   5      416.48      421.80     15.09 o 
  -9   3   5       36.14       34.53      6.97 o 
  -8   3   5       11.53        9.30      6.21 o 
  -7   3   5       21.68       21.57      6.91 o 
  -6   3   5       71.29       64.90      8.71 o 
  -5   3   5      585.95      590.90     16.84 o 
  -4   3   5      621.37      658.90     17.89 o 
  -3   3   5      705.80      726.75     19.21 o 
  -2   3   5       42.10       49.95      5.33 o 
  -1   3   5      123.61      100.75      6.78 o 
   0   3   5      565.47      532.75     30.29 o 
   1   3   5        0.18        2.35      2.62 o 
   2   3   5      425.53      396.53     22.40 o 
   3   3   5      367.24      345.13     15.87 o 
   4   3   5       20.89       22.42      3.89 o 
   5   3   5      449.09      430.94     16.27 o 
   6   3   5       99.85       95.95     11.57 o 
   7   3   5       15.93       18.72      6.02 o 
   8   3   5      323.23      313.61     19.01 o 
   9   3   5       13.97       13.75      8.20 o 
  10   3   5      271.47      278.92     19.71 o 
  11   3   5       48.87       36.26     10.35 o 
  12   3   5      163.69      225.53     19.30 o 
 -14   4   5        7.89       16.18      5.94 o 
 -13   4   5        4.56       12.03      5.67 o 
 -12   4   5        2.74       -0.33      4.75 o 
 -11   4   5       74.37       69.86      8.58 o 
 -10   4   5        3.78        3.90      4.68 o 
  -9   4   5      912.26      877.37     39.18 o 
  -8   4   5      306.41      279.58     14.01 o 
  -7   4   5       45.82       50.34      9.11 o 
  -6   4   5      210.42      207.49     11.47 o 
  -5   4   5       35.87       47.01      6.81 o 
  -4   4   5      187.16      176.48      7.72 o 
  -3   4   5       38.59       43.21      5.52 o 
  -2   4   5      300.89      282.99     10.82 o 
  -1   4   5       10.73       13.17      3.98 o 
   0   4   5        5.65        7.87      3.69 o 
   1   4   5      933.34      900.10     28.14 o 
   2   4   5      316.68      326.20     10.32 o 
   3   4   5      153.84      173.33      9.15 o 
   4   4   5       41.60       40.41      6.18 o 
   5   4   5       46.38       34.67      6.19 o 
   6   4   5        0.05       -1.95      5.72 o 
   7   4   5       49.95       42.64      9.64 o 
   8   4   5        6.03        4.95      6.79 o 
   9   4   5       62.46       55.26     11.23 o 
  10   4   5        0.79       -0.10      6.21 o 
  11   4   5       30.74       56.43     11.73 o 
 -13   5   5       17.26       25.05      7.87 o 
 -12   5   5       44.15       55.21      9.83 o 
 -11   5   5      104.31      100.20     14.16 o 
 -10   5   5       47.61       48.17      8.77 o 
  -9   5   5      125.62      136.91     12.04 o 
  -8   5   5       22.93       21.05      6.43 o 
  -7   5   5        9.77        8.70      5.22 o 
  -6   5   5        2.22        3.62      4.22 o 
  -5   5   5        1.25        1.63      4.26 o 
  -4   5   5       18.13       14.32      6.40 o 
  -3   5   5        6.24       10.37      5.60 o 
  -2   5   5       66.90       59.33      6.92 o 
  -1   5   5      149.46      148.72      9.42 o 
   0   5   5      625.40      645.77     18.22 o 
   1   5   5      870.88      861.24     24.23 o 
   2   5   5     1148.08     1094.18     38.28 o 
   3   5   5       63.04       71.96      6.72 o 
   4   5   5       74.97       75.87      8.54 o 
   5   5   5      101.79       99.52      9.43 o 
   6   5   5       43.30       32.13      9.43 o 
   7   5   5      180.21      146.67     15.37 o 
   8   5   5        2.95        6.49      6.41 o 
   9   5   5      123.53      124.95     15.48 o 
  10   5   5        3.21        6.99      6.80 o 
  11   5   5        6.88        7.16      7.76 o 
 -12   6   5      144.88      160.30     14.87 o 
 -11   6   5       24.92       39.23      8.94 o 
 -10   6   5        5.73        8.49      6.26 o 
  -9   6   5      388.86      379.49     18.69 o 
  -8   6   5       78.18       80.66     10.37 o 
  -7   6   5       94.90      101.30     10.92 o 
  -6   6   5      147.22      151.55     12.28 o 
  -5   6   5       26.88       28.71     11.93 o 
  -4   6   5       19.92       14.60      8.42 o 
  -3   6   5       54.20       59.78     10.05 o 
  -2   6   5       58.73       61.86      9.84 o 
  -1   6   5       28.38       24.20      6.06 o 
   0   6   5      256.24      267.18     13.04 o 
   1   6   5      345.38      343.49     19.14 o 
   2   6   5      482.57      441.14     23.64 o 
   3   6   5      260.17      249.82     11.20 o 
   4   6   5      298.25      294.10     14.47 o 
   5   6   5       14.17       13.81      5.51 o 
   6   6   5       74.91       81.23     14.65 o 
   7   6   5       35.05       30.02     10.22 o 
   8   6   5        1.63        9.79      7.91 o 
   9   6   5        0.00        7.68      7.65 o 
 -10   7   5       10.95       13.96      8.66 o 
  -9   7   5      194.38      178.40     20.36 o 
  -8   7   5       19.71       15.03      7.26 o 
  -7   7   5      367.95      361.69     18.57 o 
  -6   7   5       21.24       27.83      7.68 o 
  -5   7   5       21.66       26.28      8.17 o 
  -4   7   5       88.39       85.20     12.13 o 
  -3   7   5      242.34      244.75     17.39 o 
  -2   7   5        4.04        6.71      6.10 o 
  -1   7   5      620.04      580.14     44.10 o 
   0   7   5      427.04      440.15     22.10 o 
   1   7   5       14.20       14.59      5.84 o 
   2   7   5       15.59       24.75      6.29 o 
   3   7   5     1010.05      955.63     34.57 o 
   4   7   5       78.86       81.66     13.46 o 
   5   7   5       63.50       70.45     11.97 o 
   6   7   5      231.50      205.92     18.14 o 
   7   7   5       30.16       31.38     10.48 o 
   8   7   5       30.48       47.32     11.55 o 
  -8   8   5       52.59       55.13     10.33 o 
  -7   8   5      118.64      106.72     12.72 o 
  -6   8   5       31.49       26.96      8.02 o 
  -5   8   5      339.43      313.25     21.75 o 
  -4   8   5        1.13        7.40      7.07 o 
  -3   8   5      100.51      107.06     14.34 o 
  -2   8   5        3.73       11.85      7.56 o 
  -1   8   5       15.69       13.83      7.69 o 
   0   8   5      138.80      148.53     15.89 o 
   1   8   5        0.00        2.25      6.24 o 
   2   8   5       19.87       20.14      8.81 o 
   3   8   5        0.80        6.72      7.82 o 
   4   8   5        0.09       -4.74      7.63 o 
   5   8   5      274.48      249.50     19.77 o 
  -3   9   5        0.13       -5.46      6.06 o 
  -2   9   5       48.33       49.73     11.64 o 
  -1   9   5       43.96       33.85     10.18 o 
   0   9   5      237.05      254.78     19.92 o 
   1   9   5       88.49       67.72     12.54 o 
 -15   0   6       23.88       24.15     14.92 o 
 -14   0   6       14.23       21.63     13.67 o 
 -13   0   6        0.05       -2.52      8.39 o 
 -12   0   6      401.31      356.40     28.96 o 
 -11   0   6        3.43        3.54      8.58 o 
 -10   0   6      859.20      886.70     40.68 o 
  -9   0   6     1413.12     1415.94     48.85 o 
  -8   0   6      545.31      510.72     28.62 o 
  -7   0   6      180.21      169.61     16.69 o 
  -6   0   6      476.13      536.79     26.41 o 
  -5   0   6       79.67       87.97     12.59 o 
  -4   0   6      160.13      212.46     16.22 o 
  -3   0   6     1619.98     1886.42     41.02 o 
  -2   0   6      846.29      951.83     27.07 o 
  -1   0   6      657.68      736.05     51.66 o 
   0   0   6      156.22      174.60     12.46 o 
   1   0   6      529.59      620.01     14.00 o 
   2   0   6     1400.84     1464.14     40.06 o 
   3   0   6     1075.38     1220.10     37.88 o 
   4   0   6     3320.53     3480.41     66.75 o 
   5   0   6      417.19      429.52     24.83 o 
   6   0   6      539.95      549.56     28.99 o 
   7   0   6       46.33       48.82      9.66 o 
   8   0   6      113.39      117.27     20.79 o 
   9   0   6      207.82      222.63     17.31 o 
  10   0   6        0.33        1.52      7.21 o 
  11   0   6      178.31      230.24     26.48 o 
  12   0   6       10.48       25.57     14.11 o 
 -15   1   6       15.60       30.64     10.89 o 
 -14   1   6        8.81       21.67      9.54 o 
 -13   1   6      177.71      187.63     16.39 o 
 -12   1   6        1.34       -1.80      5.84 o 
 -11   1   6      764.82      763.65     33.51 o 
 -10   1   6      304.69      272.36     20.96 o 
  -9   1   6       62.38       58.68      9.68 o 
  -8   1   6      323.07      355.27     17.32 o 
  -7   1   6        0.19        3.27      4.23 o 
  -6   1   6       26.56       36.05      7.10 o 
  -5   1   6     1166.07     1246.01     36.02 o 
  -4   1   6      558.62      612.10     18.14 o 
  -3   1   6     2791.07     2949.72     44.14 o 
  -2   1   6      955.75     1044.90     22.84 o 
  -1   1   6        6.42        8.10      3.34 o 
   0   1   6        0.27        1.16      2.38 o 
   1   1   6     1451.67     1475.37     26.13 o 
   2   1   6      220.80      227.79     12.63 o 
   3   1   6      366.09      367.03     19.76 o 
   4   1   6      102.81      112.27     10.08 o 
   5   1   6        2.95        5.80      5.37 o 
   6   1   6       43.78       44.92      7.04 o 
   7   1   6      496.69      504.31     18.40 o 
   8   1   6      913.55      935.76     20.82 o 
   9   1   6      185.44      192.88     12.83 o 
  10   1   6      560.00      548.68     21.00 o 
  11   1   6       17.30       19.70      7.32 o 
  12   1   6       14.54       23.51     10.42 o 
 -15   2   6        3.60        5.18      8.26 o 
 -14   2   6       20.41       25.51      9.72 o 
 -13   2   6        1.78       16.82      8.37 o 
 -12   2   6      168.93      172.84     15.64 o 
 -11   2   6      104.21       97.46     12.47 o 
 -10   2   6       12.67       17.13      7.29 o 
  -9   2   6       79.64       88.12     11.99 o 
  -8   2   6     1434.46     1437.44     34.43 o 
  -7   2   6        5.78        8.27      5.26 o 
  -6   2   6      351.24      394.79     12.70 o 
  -5   2   6      700.89      754.91     16.66 o 
  -4   2   6       79.02       92.46      6.78 o 
  -3   2   6       96.05      108.31      6.96 o 
  -2   2   6        3.20        0.75      2.27 o 
  -1   2   6      210.26      204.44      7.26 o 
   0   2   6       52.83       50.33      4.27 o 
   1   2   6       55.85       72.71      5.80 o 
   2   2   6       51.43       53.91      4.35 o 
   3   2   6       47.55       53.41     11.44 o 
   4   2   6      325.97      344.61     24.43 o 
   5   2   6       39.84       52.50      8.51 o 
   6   2   6      141.89      145.98     10.32 o 
   7   2   6       68.04       68.00      8.42 o 
   8   2   6       32.55       34.40      7.66 o 
   9   2   6        0.76       -0.26      5.43 o 
  10   2   6       81.25       83.48     13.13 o 
  11   2   6      114.97      108.82     14.95 o 
  12   2   6       29.51       44.13     11.15 o 
 -14   3   6        9.65       11.89      8.45 o 
 -13   3   6        0.78       -0.13      6.51 o 
 -12   3   6       22.28       27.83     10.05 o 
 -11   3   6        9.50       14.65      8.48 o 
 -10   3   6      303.57      305.60     18.59 o 
  -9   3   6        0.82       13.12      6.90 o 
  -8   3   6       90.88       81.12     11.07 o 
  -7   3   6       15.74       16.99      6.79 o 
  -6   3   6      227.51      217.46      9.82 o 
  -5   3   6       19.16       15.04      4.17 o 
  -4   3   6       78.93       84.50      6.05 o 
  -3   3   6       57.51       68.89      5.54 o 
  -2   3   6        5.01        8.05      2.98 o 
  -1   3   6      177.56      171.76     10.27 o 
   0   3   6      252.23      234.41     12.03 o 
   1   3   6       67.12       77.90      6.71 o 
   2   3   6       11.98       13.79      3.22 o 
   3   3   6        5.30        7.47      3.59 o 
   4   3   6       28.15       27.76      5.09 o 
   5   3   6        8.85       15.25      5.30 o 
   6   3   6        0.05        1.10      5.97 o 
   7   3   6      622.67      562.30     24.71 o 
   8   3   6      307.42      285.43     18.86 o 
   9   3   6        0.91        2.96      6.31 o 
  10   3   6      240.77      239.03     18.77 o 
  11   3   6       68.23       72.04     13.05 o 
  12   3   6        2.97        4.27      8.28 o 
 -14   4   6        0.38       -3.16      7.32 o 
 -13   4   6       34.33       48.94     11.79 o 
 -12   4   6       12.13       14.64      8.54 o 
 -11   4   6        3.03        4.57      7.18 o 
 -10   4   6        4.87        4.72      6.39 o 
  -9   4   6      692.58      654.73     27.04 o 
  -8   4   6      181.93      187.73     14.99 o 
  -7   4   6       75.97       68.14     10.46 o 
  -6   4   6        2.66        3.32      4.10 o 
  -5   4   6      282.78      301.13     13.38 o 
  -4   4   6      420.84      397.32     11.75 o 
  -3   4   6      150.42      141.20      7.46 o 
  -2   4   6        3.83        0.37      3.12 o 
  -1   4   6       18.56       20.60      4.77 o 
   0   4   6        3.30        2.80      3.44 o 
   1   4   6       43.71       53.70      6.14 o 
   2   4   6        5.66        5.13      3.80 o 
   3   4   6       77.72       75.37      6.45 o 
   4   4   6       94.82      101.27      8.87 o 
   5   4   6       83.80       77.91     11.36 o 
   6   4   6       73.94       64.39     11.41 o 
   7   4   6       56.20       56.84     10.90 o 
   8   4   6       62.38       56.00     11.68 o 
   9   4   6        9.13       25.60      8.45 o 
  10   4   6       11.39        6.15      6.64 o 
  11   4   6       23.58       21.19      9.04 o 
 -13   5   6       16.78       24.31      9.57 o 
 -12   5   6        5.97        9.37      8.36 o 
 -11   5   6       12.20       14.72      8.42 o 
 -10   5   6       76.80       77.49     12.89 o 
  -9   5   6        3.21       10.57      7.30 o 
  -8   5   6       51.80       47.78     10.37 o 
  -7   5   6        6.70        5.63      5.00 o 
  -6   5   6       34.25       46.62      7.72 o 
  -5   5   6        1.47       -1.36      4.23 o 
  -4   5   6       40.74       47.41      7.46 o 
  -3   5   6       64.02       58.88      9.10 o 
  -2   5   6      177.95      177.39     10.39 o 
  -1   5   6       19.73       21.35      5.54 o 
   0   5   6      123.86      119.15      9.05 o 
   1   5   6      320.94      299.83     11.16 o 
   2   5   6        0.92        2.33      3.68 o 
   3   5   6     1002.64      925.17     22.99 o 
   4   5   6       11.78       15.25      5.86 o 
   5   5   6       75.03       59.49     10.84 o 
   6   5   6       52.66       38.88      9.82 o 
   7   5   6        2.21        6.41      7.12 o 
   8   5   6        1.14        7.65      7.08 o 
   9   5   6       10.27       18.22      7.69 o 
  10   5   6       74.47       84.09     14.36 o 
 -11   6   6       72.23       84.47     14.20 o 
 -10   6   6      244.22      225.92     19.00 o 
  -9   6   6       32.71       38.25     10.51 o 
  -8   6   6       58.52       50.68      8.96 o 
  -7   6   6        9.75       11.71      5.94 o 
  -6   6   6       58.90       67.26      9.50 o 
  -5   6   6      223.30      196.49     12.75 o 
  -4   6   6      107.22      111.50     18.49 o 
  -3   6   6       28.09       31.74      8.23 o 
  -2   6   6       10.03       11.81      6.14 o 
  -1   6   6      470.75      471.50     17.05 o 
   0   6   6       33.76       33.16      6.88 o 
   1   6   6        0.02        0.22      4.21 o 
   2   6   6        0.00       -0.22      4.23 o 
   3   6   6      189.57      177.98     11.91 o 
   4   6   6        9.78        7.29      5.50 o 
   5   6   6        4.97        4.33      7.96 o 
   6   6   6       15.51       24.28      9.46 o 
   7   6   6        2.57        2.88      7.65 o 
   8   6   6      116.90       90.24     14.55 o 
   9   6   6       19.42       25.77      9.70 o 
 -10   7   6        2.25        5.36      7.32 o 
  -9   7   6       28.42       34.81     10.88 o 
  -8   7   6        2.34        7.79      5.97 o 
  -7   7   6        4.03        3.08      5.61 o 
  -6   7   6        6.95        8.01      6.18 o 
  -5   7   6      342.82      318.18     16.94 o 
  -4   7   6        5.34        7.13      6.38 o 
  -3   7   6       29.30       27.57     12.12 o 
  -2   7   6       60.52       64.67     10.99 o 
  -1   7   6        3.07        2.60      6.48 o 
   0   7   6      302.23      296.35     37.01 o 
   1   7   6       10.50       11.59      5.48 o 
   2   7   6       12.81       11.30      7.21 o 
   3   7   6       25.68       27.63      9.03 o 
   4   7   6      193.60      174.06     16.28 o 
   5   7   6       52.53       55.50     17.15 o 
   6   7   6        7.13        4.10      9.98 o 
   7   7   6        5.86       15.33      9.06 o 
  -7   8   6      122.63      115.78     13.20 o 
  -6   8   6       35.23       36.21      8.91 o 
  -5   8   6       17.41       26.20     13.55 o 
  -4   8   6       29.23       29.82      9.45 o 
  -3   8   6       40.45       34.31      9.68 o 
  -2   8   6       11.58       11.18      7.62 o 
  -1   8   6        0.06       -4.39      6.38 o 
   0   8   6      116.68      119.95     14.63 o 
   1   8   6       28.00       32.91      9.64 o 
   2   8   6        2.20       -0.19      9.48 o 
   3   8   6       48.96       42.30     11.14 o 
   4   8   6        7.56        3.66      7.55 o 
   5   8   6       32.96       58.30     18.05 o 
 -15   1   7       35.98       61.96     12.68 o 
 -14   1   7        0.62        2.24      7.37 o 
 -13   1   7       82.00       74.44     12.63 o 
 -12   1   7       87.50       80.23     12.52 o 
 -11   1   7       92.98      111.26     13.24 o 
 -10   1   7       88.33       93.29     11.92 o 
  -9   1   7        2.13        3.49      5.61 o 
  -8   1   7      203.91      207.47     17.99 o 
  -7   1   7      124.02      137.10     11.68 o 
  -6   1   7      190.67      198.02     12.72 o 
  -5   1   7      105.93      115.43      9.78 o 
  -4   1   7      774.68      864.00     17.93 o 
  -3   1   7      531.94      601.47     14.49 o 
  -2   1   7        5.25        7.92      3.46 o 
  -1   1   7        2.47        0.92      2.93 o 
   0   1   7       50.34       49.51      4.31 o 
   1   1   7        0.79       -0.22      1.91 o 
   2   1   7        0.03       -0.77      4.01 o 
   3   1   7      217.22      226.11     13.16 o 
   4   1   7        1.77        7.53      5.49 o 
   5   1   7       82.20       96.90     11.07 o 
   6   1   7       10.06       13.82      7.16 o 
   7   1   7        0.03       -0.66      4.62 o 
   8   1   7      547.19      579.73     21.12 o 
   9   1   7        0.02       -0.29      5.62 o 
  10   1   7      289.67      316.59     17.04 o 
  11   1   7        5.40       13.55      7.40 o 
  12   1   7        5.12        0.03      8.72 o 
 -15   2   7       32.82       44.53     12.25 o 
 -14   2   7       28.52       40.86     11.43 o 
 -13   2   7       65.30       82.23     13.43 o 
 -12   2   7       89.60       74.39     12.30 o 
 -11   2   7      444.95      411.09     28.00 o 
 -10   2   7      413.37      421.14     21.22 o 
  -9   2   7     1170.35     1151.58     33.08 o 
  -8   2   7     1134.48     1097.67     31.16 o 
  -7   2   7      116.89      115.03      8.68 o 
  -6   2   7        4.61        3.82      3.57 o 
  -5   2   7       80.36       87.25      7.34 o 
  -4   2   7       38.08       33.42      5.22 o 
  -3   2   7      421.46      442.75     12.96 o 
  -2   2   7        0.52        2.08      2.86 o 
  -1   2   7      311.90      313.58     11.46 o 
   0   2   7       51.18       42.94      4.10 o 
   1   2   7       20.13       17.45      2.74 o 
   2   2   7      255.05      234.52      7.65 o 
   3   2   7      232.24      248.83     13.85 o 
   4   2   7       26.75       25.36      6.91 o 
   5   2   7      342.49      359.78     28.78 o 
   6   2   7      115.64      112.03     11.15 o 
   7   2   7       26.21       30.56      7.03 o 
   8   2   7       78.11       87.54     10.14 o 
   9   2   7       18.60       22.01      7.35 o 
  10   2   7       37.48       63.82     12.49 o 
  11   2   7       50.15       71.89     12.91 o 
 -14   3   7      107.10      154.04     17.63 o 
 -13   3   7       16.59        8.43      7.83 o 
 -12   3   7       35.30       37.67     10.58 o 
 -11   3   7       58.11       61.18     11.42 o 
 -10   3   7      261.96      261.52     17.96 o 
  -9   3   7      187.74      181.25     15.18 o 
  -8   3   7      818.97      838.25     28.40 o 
  -7   3   7       12.21       12.74      6.83 o 
  -6   3   7      100.52       94.26      7.94 o 
  -5   3   7        0.78        3.37      3.50 o 
  -4   3   7      468.31      491.48     14.62 o 
  -3   3   7      185.66      189.14      8.10 o 
  -2   3   7       48.84       43.50      4.86 o 
  -1   3   7      212.16      198.19      7.96 o 
   0   3   7      120.29      116.58      9.09 o 
   1   3   7      244.91      238.68      9.71 o 
   2   3   7      122.84      120.98      9.50 o 
   3   3   7       47.76       51.49     10.92 o 
   4   3   7       96.54      107.16     11.17 o 
   5   3   7       67.90       83.69      8.78 o 
   6   3   7       14.44        7.81      8.72 o 
   7   3   7        1.04        6.87      6.42 o 
   8   3   7       34.28       15.32      9.99 o 
   9   3   7       37.44       47.27     11.14 o 
  10   3   7      191.19      203.03     18.58 o 
  11   3   7       38.42       25.21      9.01 o 
 -13   4   7      141.34      150.68     17.31 o 
 -12   4   7      142.68      150.96     18.86 o 
 -11   4   7      185.45      173.17     17.29 o 
 -10   4   7      171.53      165.97     16.30 o 
  -9   4   7      235.92      227.09     17.11 o 
  -8   4   7        1.97        3.53      5.58 o 
  -7   4   7        5.97        6.78      5.85 o 
  -6   4   7      124.76      130.28     12.85 o 
  -5   4   7      242.07      240.73     14.05 o 
  -4   4   7      212.60      200.15      9.31 o 
  -3   4   7      177.84      171.34      8.51 o 
  -2   4   7        2.66        3.28      3.20 o 
  -1   4   7      255.65      240.09     17.23 o 
   0   4   7       94.88       90.00      7.77 o 
   1   4   7      886.40      792.10     44.56 o 
   2   4   7      882.68      840.80     74.15 o 
   3   4   7        5.06        3.86      4.03 o 
   4   4   7        1.09       -0.16      5.50 o 
   5   4   7       43.38       32.80     10.16 o 
   6   4   7      123.67      101.98     13.53 o 
   7   4   7        1.33        1.55      6.72 o 
   8   4   7        0.32        2.73      5.88 o 
   9   4   7        5.68        9.87      8.89 o 
  10   4   7       10.62       14.49      9.03 o 
 -12   5   7       23.38       30.88     10.75 o 
 -11   5   7       21.79       24.81      9.40 o 
 -10   5   7        0.02        3.57      6.94 o 
  -9   5   7      157.31      158.29     16.37 o 
  -8   5   7       19.30       23.42      8.60 o 
  -7   5   7       26.49       28.43      8.92 o 
  -6   5   7       69.39       58.25      8.61 o 
  -5   5   7      424.07      393.55     16.51 o 
  -4   5   7        5.19        2.14      4.17 o 
  -3   5   7        1.18        0.23      3.49 o 
  -2   5   7       28.11       28.90      5.92 o 
  -1   5   7        5.79        8.00      4.93 o 
   0   5   7     1010.35      931.44     29.76 o 
   1   5   7     1446.95     1368.08     53.04 o 
   2   5   7        0.27        1.80      4.40 o 
   3   5   7       21.00       19.10      5.89 o 
   4   5   7        3.47       10.58      6.98 o 
   5   5   7        0.31        0.27      6.34 o 
   6   5   7        0.80        0.21      6.67 o 
   7   5   7       81.76       73.67     12.76 o 
   8   5   7      149.21      134.69     15.89 o 
   9   5   7       14.25       13.83      7.88 o 
 -11   6   7        0.55        0.22      6.82 o 
 -10   6   7       14.10       26.05     10.16 o 
  -9   6   7       16.12       18.61      9.36 o 
  -8   6   7      119.46      116.79     15.07 o 
  -7   6   7        3.19        4.41      5.09 o 
  -6   6   7        6.94        7.43      5.04 o 
  -5   6   7        0.44       -1.71      4.39 o 
  -4   6   7      743.47      698.74     22.57 o 
  -3   6   7       64.75       58.49     10.00 o 
  -2   6   7       31.00       34.41      8.78 o 
  -1   6   7       47.75       59.73      8.18 o 
   0   6   7       24.19       28.25      6.79 o 
   1   6   7      214.67      167.55     16.14 o 
   2   6   7       52.19       53.71      9.80 o 
   3   6   7        3.91        5.79      5.25 o 
   4   6   7      101.98      102.86     13.64 o 
   5   6   7       23.63       25.11      8.85 o 
   6   6   7        1.28        1.29      8.02 o 
   7   6   7        2.07        5.54      7.34 o 
   8   6   7        1.28       -0.71      7.01 o 
  -9   7   7       27.08       30.58     10.74 o 
  -8   7   7        0.01        1.43      5.70 o 
  -7   7   7      115.83      102.20     12.07 o 
  -6   7   7      566.76      522.41     21.91 o 
  -5   7   7        2.75       -0.04      4.87 o 
  -4   7   7        2.22       -2.61      8.79 o 
  -3   7   7      193.25      190.44     19.75 o 
  -2   7   7       42.42       46.00      9.83 o 
  -1   7   7      141.41      144.07     14.72 o 
   0   7   7      101.23      111.17     13.17 o 
   1   7   7      358.20      317.77     19.59 o 
   2   7   7      308.70      264.60     18.57 o 
   3   7   7      171.09      138.03     15.33 o 
   4   7   7       20.76       17.31     12.21 o 
   5   7   7      116.05      123.52     22.84 o 
   6   7   7       28.61       30.36     17.28 o 
  -6   8   7      210.51      193.00     15.92 o 
  -5   8   7        1.38        6.61      5.76 o 
  -4   8   7       66.87       47.89     16.35 o 
  -3   8   7       67.62       56.59     12.24 o 
  -2   8   7        0.66       -1.39      6.53 o 
  -1   8   7       23.94       28.87      9.42 o 
   0   8   7        6.12        9.66      7.39 o 
   1   8   7       86.87       73.24     18.05 o 
   2   8   7        5.89       -0.47      9.45 o 
   3   8   7       34.89       42.88     11.34 o 
 -15   0   8        0.40       15.79     11.47 o 
 -14   0   8       23.89       36.48     16.53 o 
 -13   0   8      144.81      192.67     27.13 o 
 -12   0   8       24.43       39.22     15.01 o 
 -11   0   8      212.94      209.82     23.12 o 
 -10   0   8      123.02      127.97     19.42 o 
  -9   0   8      257.01      274.74     24.95 o 
  -8   0   8     2435.12     2488.65     66.10 o 
  -7   0   8      843.10      872.81     37.60 o 
  -6   0   8       38.73       35.49     10.41 o 
  -5   0   8       10.04       15.72      7.68 o 
  -4   0   8      155.04      158.36     15.48 o 
  -3   0   8     2421.80     2744.58    166.28 o 
  -2   0   8      193.11      196.35     19.20 o 
  -1   0   8      160.71      169.88     12.32 o 
   0   0   8      256.62      292.29     11.89 o 
   1   0   8       37.93       38.38     10.47 o 
   2   0   8       80.78       89.34     14.26 o 
   3   0   8       42.65       52.67     12.87 o 
   4   0   8      141.05      141.76     17.56 o 
   5   0   8      145.06      154.07     18.71 o 
   6   0   8        3.65        2.70      8.51 o 
   7   0   8      201.10      193.85     21.81 o 
   8   0   8      348.22      421.92     22.29 o 
   9   0   8      504.98      565.87     26.21 o 
  10   0   8      160.79      151.68     24.49 o 
  11   0   8        0.07        4.44     14.45 o 
 -15   1   8       19.39       29.92      9.62 o 
 -14   1   8        1.32       -0.21      6.94 o 
 -13   1   8        3.06        5.86      7.80 o 
 -12   1   8       33.01       42.05     10.65 o 
 -11   1   8       47.85       57.95     10.98 o 
 -10   1   8       38.40       39.49      9.35 o 
  -9   1   8      542.65      509.16     29.40 o 
  -8   1   8     1059.88     1098.42     39.53 o 
  -7   1   8       14.38       17.09      7.09 o 
  -6   1   8      644.37      587.11     28.20 o 
  -5   1   8      164.01      156.21      9.09 o 
  -4   1   8     1137.33     1218.19     22.32 o 
  -3   1   8     1869.64     2060.43     29.31 o 
  -2   1   8     1342.76     1423.26     29.40 o 
  -1   1   8      522.27      542.05     11.93 o 
   0   1   8        0.48        1.81      2.39 o 
   1   1   8       53.98       46.43      7.95 o 
   2   1   8      264.97      282.00     15.08 o 
   3   1   8        1.72        1.37      5.07 o 
   4   1   8      632.33      680.15     23.89 o 
   5   1   8        1.63        2.39      6.46 o 
   6   1   8        5.68        7.68      7.10 o 
   7   1   8        3.04        7.57      5.59 o 
   8   1   8      488.38      507.81     17.20 o 
   9   1   8        3.25        5.21      6.10 o 
  10   1   8        9.79       19.86      7.42 o 
  11   1   8       68.99       87.93     12.08 o 
 -14   2   8       29.78       31.01     11.25 o 
 -13   2   8       52.69       61.46     12.29 o 
 -12   2   8       73.75       74.04     12.45 o 
 -11   2   8        8.75        5.28      6.10 o 
 -10   2   8        7.75       19.71      7.88 o 
  -9   2   8      626.63      614.84     25.38 o 
  -8   2   8      119.85      129.08      9.84 o 
  -7   2   8      131.58      121.78      9.25 o 
  -6   2   8       16.93       13.00      4.65 o 
  -5   2   8      210.92      213.08     10.52 o 
  -4   2   8       62.49       73.01      7.07 o 
  -3   2   8        1.02        7.93      3.58 o 
  -2   2   8      371.98      367.37     12.12 o 
  -1   2   8        5.23        5.14      3.26 o 
   0   2   8       14.82       19.44      3.63 o 
   1   2   8      113.55      115.93      7.80 o 
   2   2   8      446.82      478.96     19.48 o 
   3   2   8      236.35      238.65     22.78 o 
   4   2   8       10.16       14.43      7.11 o 
   5   2   8      161.04      168.28     13.88 o 
   6   2   8       80.41       97.98     12.21 o 
   7   2   8        0.01        4.06      7.47 o 
   8   2   8       11.62       13.43      6.22 o 
   9   2   8      157.76      173.90     13.58 o 
  10   2   8       13.32       17.65     14.37 o 
  11   2   8        3.48        9.01      8.05 o 
 -14   3   8       88.39      104.69     15.34 o 
 -13   3   8       29.59       28.15     10.27 o 
 -12   3   8      112.91      110.54     14.94 o 
 -11   3   8       10.25        8.71      7.04 o 
 -10   3   8       26.14       25.69      8.55 o 
  -9   3   8     1296.97     1212.74     36.11 o 
  -8   3   8        7.02       11.40      7.13 o 
  -7   3   8        6.79        4.99      6.01 o 
  -6   3   8       84.91       92.75      8.49 o 
  -5   3   8      152.75      161.74      9.95 o 
  -4   3   8       56.41       51.43      6.72 o 
  -3   3   8      610.43      615.56     16.83 o 
  -2   3   8      231.08      214.24      8.78 o 
  -1   3   8       56.81       55.40      5.36 o 
   0   3   8       61.63       63.07      5.56 o 
   1   3   8      835.70      783.49     30.87 o 
   2   3   8       14.27       16.62      6.88 o 
   3   3   8      139.48      156.84     12.63 o 
   4   3   8       96.24       81.72     10.83 o 
   5   3   8       58.77       59.82     10.24 o 
   6   3   8       32.49       16.09      7.66 o 
   7   3   8       58.97       62.84     13.64 o 
   8   3   8        4.91       18.15      7.90 o 
   9   3   8      235.64      258.29     19.36 o 
  10   3   8      310.03      354.15     23.52 o 
 -13   4   8        5.38        5.39      7.52 o 
 -12   4   8       24.98       20.52      8.92 o 
 -11   4   8      215.54      179.79     17.95 o 
 -10   4   8       20.92       23.07      9.26 o 
  -9   4   8       50.95       49.10     10.50 o 
  -8   4   8      127.73      126.30     14.15 o 
  -7   4   8      171.06      168.65     14.73 o 
  -6   4   8       11.99       16.39      7.18 o 
  -5   4   8      607.04      580.69     23.36 o 
  -4   4   8      175.62      162.56      8.87 o 
  -3   4   8       30.29       30.58      5.29 o 
  -2   4   8       64.06       63.96      6.42 o 
  -1   4   8       19.67       18.88      4.44 o 
   0   4   8        0.60        3.25      5.78 o 
   1   4   8       18.08       14.44      5.90 o 
   2   4   8        3.24        4.25      4.06 o 
   3   4   8        6.69        2.43      6.29 o 
   4   4   8       21.04       21.72      8.25 o 
   5   4   8       31.36       30.58      9.40 o 
   6   4   8       61.43       60.70     11.68 o 
   7   4   8        3.71       12.41      7.95 o 
   8   4   8       59.89       77.38     12.89 o 
   9   4   8       14.84       20.55      7.91 o 
 -12   5   8        3.35        0.23      7.09 o 
 -11   5   8        0.19       -1.01      6.99 o 
 -10   5   8      147.24      139.39     16.58 o 
  -9   5   8        5.51        5.23      7.40 o 
  -8   5   8      272.32      245.35     18.22 o 
  -7   5   8       56.41       55.74     10.54 o 
  -6   5   8      197.18      171.35     11.99 o 
  -5   5   8       16.75       17.97      5.82 o 
  -4   5   8       45.23       44.32      7.75 o 
  -3   5   8      633.35      564.44     16.01 o 
  -2   5   8        4.14        5.90      3.98 o 
  -1   5   8      323.42      315.55     22.61 o 
   0   5   8      489.67      471.24     18.06 o 
   1   5   8       72.85       89.78     11.42 o 
   2   5   8       62.74       53.16     10.55 o 
   3   5   8      108.38      118.73     13.56 o 
   4   5   8        6.67       11.39      7.72 o 
   5   5   8       98.38      117.41     14.72 o 
   6   5   8       62.05       70.90     14.84 o 
   7   5   8        7.60       15.91      8.28 o 
   8   5   8      127.13      162.54     18.27 o 
 -11   6   8        0.03        0.07      6.73 o 
 -10   6   8        7.61       12.88      8.82 o 
  -9   6   8       17.36       18.31      8.89 o 
  -8   6   8        0.02        1.77      6.53 o 
  -7   6   8       34.35       28.92      7.99 o 
  -6   6   8      280.13      251.56     14.97 o 
  -5   6   8        2.23       -0.27      4.65 o 
  -4   6   8        9.31       11.09      5.64 o 
  -3   6   8       81.20       91.04     10.12 o 
  -2   6   8       11.86        7.27      9.17 o 
  -1   6   8       23.13       19.31      6.15 o 
   0   6   8        0.19        2.46      6.17 o 
   1   6   8       30.96       37.06      9.12 o 
   2   6   8      710.79      599.85     25.62 o 
   3   6   8      156.53      146.43     15.44 o 
   4   6   8        1.33       -5.96      6.66 o 
   5   6   8      123.74      127.63     29.85 o 
   6   6   8       14.83       22.61      9.21 o 
   7   6   8        7.83       14.13      8.21 o 
  -9   7   8       82.50       79.72     14.57 o 
  -8   7   8       11.07       19.80      9.27 o 
  -7   7   8        4.24       11.29      5.89 o 
  -6   7   8       99.07      100.27     11.87 o 
  -5   7   8      319.97      327.63     17.73 o 
  -4   7   8       22.97       27.59      7.93 o 
  -3   7   8      173.04      184.57     29.69 o 
  -2   7   8       19.62       14.27      7.50 o 
  -1   7   8       56.99       52.75     10.34 o 
   0   7   8       30.30       39.19     14.11 o 
   1   7   8      135.50      123.57     14.26 o 
   2   7   8        0.32        5.68      7.23 o 
   3   7   8       24.42       13.64     12.31 o 
   4   7   8      183.11      146.21     23.55 o 
   5   7   8       17.80       22.81     14.48 o 
  -5   8   8       25.56       26.78      7.97 o 
  -4   8   8       48.01       55.52     10.18 o 
  -3   8   8       48.41       59.23     17.68 o 
  -2   8   8        3.38       -0.41      7.05 o 
  -1   8   8       37.17       37.01     15.38 o 
   0   8   8       71.22       53.60     17.12 o 
   1   8   8        0.83        7.89     10.22 o 
   2   8   8        1.23       15.85     11.84 o 
 -14   1   9       17.08       35.16     10.54 o 
 -13   1   9       10.55       19.91      9.64 o 
 -12   1   9       14.81       16.61      8.61 o 
 -11   1   9        4.12        8.29      6.64 o 
 -10   1   9        8.29        5.05      7.02 o 
  -9   1   9      688.36      653.14     26.32 o 
  -8   1   9        0.73        2.56      5.64 o 
  -7   1   9        9.52       10.77      6.50 o 
  -6   1   9        8.02       11.50      6.24 o 
  -5   1   9      132.68      126.91      9.00 o 
  -4   1   9        1.70        5.83      3.90 o 
  -3   1   9     1276.71     1319.72     33.91 o 
  -2   1   9      235.21      234.29      8.98 o 
  -1   1   9      125.19      135.01      7.00 o 
   0   1   9       17.37       22.77      6.91 o 
   1   1   9      240.78      267.05     15.40 o 
   2   1   9      116.67      117.83     12.03 o 
   3   1   9       21.68       21.48      7.61 o 
   4   1   9       48.01       54.92     10.53 o 
   5   1   9        0.26        2.73      6.44 o 
   6   1   9       31.59       32.89      9.73 o 
   7   1   9       32.80       30.26     11.26 o 
   8   1   9        2.21        3.39      5.10 o 
   9   1   9      108.66      129.61     13.15 o 
  10   1   9        9.87       17.16      7.39 o 
 -14   2   9       55.37       77.48     13.78 o 
 -13   2   9        8.97       10.10      7.55 o 
 -12   2   9       26.03       20.74      9.27 o 
 -11   2   9        0.16       -0.59      6.07 o 
 -10   2   9        9.13       12.62      7.44 o 
  -9   2   9      120.08      127.55     13.98 o 
  -8   2   9      122.54      117.92     10.07 o 
  -7   2   9       24.94       32.10      6.48 o 
  -6   2   9      113.64      104.60      9.14 o 
  -5   2   9      298.37      297.55     12.79 o 
  -4   2   9      306.70      307.48     16.90 o 
  -3   2   9      112.13      117.19      8.36 o 
  -2   2   9      387.51      373.38     15.20 o 
  -1   2   9       70.71       78.89      6.28 o 
   0   2   9      225.38      232.69     10.81 o 
   1   2   9        4.82        4.34      5.26 o 
   2   2   9       31.02       32.83      8.31 o 
   3   2   9        3.74        7.22      6.25 o 
   4   2   9      136.27      144.84     25.95 o 
   5   2   9       86.21       83.40     12.09 o 
   6   2   9      610.11      633.44     40.26 o 
   7   2   9      200.70      187.53     23.23 o 
   8   2   9      240.21      253.13     19.29 o 
   9   2   9       70.56       62.07     10.37 o 
  10   2   9        1.10        1.29      7.89 o 
 -13   3   9        8.31        6.58      7.54 o 
 -12   3   9       73.21       57.84     12.35 o 
 -11   3   9       39.15       32.97     10.10 o 
 -10   3   9        7.36       13.00      7.64 o 
  -9   3   9      100.41       93.19     12.98 o 
  -8   3   9      184.86      184.98     15.46 o 
  -7   3   9        3.21        2.60      5.78 o 
  -6   3   9       70.59       68.54      8.17 o 
  -5   3   9      448.72      413.16     15.33 o 
  -4   3   9       55.32       56.03      7.27 o 
  -3   3   9      535.57      534.56     16.57 o 
  -2   3   9      303.37      290.33     12.30 o 
  -1   3   9      292.42      278.61     15.34 o 
   0   3   9      558.24      517.53     14.85 o 
   1   3   9     1176.05     1184.86     36.51 o 
   2   3   9      530.43      515.12     21.93 o 
   3   3   9       62.26       81.66     12.37 o 
   4   3   9      114.01      107.53     12.60 o 
   5   3   9        0.13        0.18      6.73 o 
   6   3   9       17.27       22.12      8.87 o 
   7   3   9       28.71       23.32      8.99 o 
   8   3   9        8.73       16.96      8.20 o 
   9   3   9        0.09        7.80      7.39 o 
 -13   4   9        3.53       -0.70      6.41 o 
 -12   4   9       33.82       20.89      9.41 o 
 -11   4   9       60.99       60.07     12.60 o 
 -10   4   9       31.23       31.81     10.37 o 
  -9   4   9      131.83      161.50     16.39 o 
  -8   4   9        2.11       -0.46      5.65 o 
  -7   4   9       90.01      102.58     12.91 o 
  -6   4   9       83.09       89.36     11.89 o 
  -5   4   9      165.68      153.54     13.82 o 
  -4   4   9       70.11       61.12      8.03 o 
  -3   4   9      246.20      229.70     10.52 o 
  -2   4   9      149.50      147.29      8.68 o 
  -1   4   9       50.77       49.84      6.17 o 
   0   4   9      568.00      502.34     16.78 o 
   1   4   9        4.19        6.60      6.63 o 
   2   4   9        7.03        8.17      6.52 o 
   3   4   9      683.27      671.48     39.25 o 
   4   4   9        0.71       12.87     10.97 o 
   5   4   9       27.79       28.20      9.05 o 
   6   4   9      262.42      226.32     27.30 o 
   7   4   9        4.05        2.15      6.28 o 
   8   4   9        0.39        6.14      7.35 o 
   9   4   9        0.39        5.68      7.26 o 
 -12   5   9      161.43      161.36     18.35 o 
 -11   5   9       37.19       30.13     10.36 o 
 -10   5   9        5.65        6.48      7.57 o 
  -9   5   9      107.80      110.25     16.67 o 
  -8   5   9       11.48       11.56      7.87 o 
  -7   5   9      101.42       94.45     12.94 o 
  -6   5   9      233.81      206.95     16.23 o 
  -5   5   9      750.30      677.12     22.18 o 
  -4   5   9       41.38       40.42      7.71 o 
  -3   5   9       69.33       72.12      7.61 o 
  -2   5   9      123.15      129.22      9.33 o 
  -1   5   9       16.14       17.44      5.82 o 
   0   5   9      504.76      466.44     27.80 o 
   1   5   9      187.85      166.06     26.88 o 
   2   5   9      183.94      177.13     23.90 o 
   3   5   9       31.10       31.40      9.28 o 
   4   5   9        0.96       -1.30      6.36 o 
   5   5   9       49.73       61.10     12.04 o 
   6   5   9        0.00       -1.19     10.33 o 
   7   5   9       12.94       19.24      9.14 o 
 -10   6   9        7.45        6.66      8.49 o 
  -9   6   9       56.87       54.80     12.30 o 
  -8   6   9       53.36       51.44     17.17 o 
  -7   6   9       44.42       60.25     12.22 o 
  -6   6   9      135.06      117.64     11.94 o 
  -5   6   9      353.44      318.07     16.44 o 
  -4   6   9        9.00       15.82      5.82 o 
  -3   6   9       33.95       37.20      7.84 o 
  -2   6   9       40.31       38.83      7.99 o 
  -1   6   9        2.05        4.39      6.26 o 
   0   6   9       86.04       78.01     11.95 o 
   1   6   9        3.86        4.13      6.49 o 
   2   6   9      470.16      424.11     33.37 o 
   3   6   9       49.99       63.51     12.01 o 
   4   6   9        2.30        3.30      8.04 o 
   5   6   9       26.26       35.89     11.09 o 
   6   6   9       32.63       31.15     10.88 o 
  -8   7   9       47.77       35.20     10.93 o 
  -7   7   9        6.52       15.15      8.87 o 
  -6   7   9       16.93       18.63      7.16 o 
  -5   7   9       16.61       21.57      7.40 o 
  -4   7   9       40.18       44.09      8.86 o 
  -3   7   9        7.85       13.34      6.05 o 
  -2   7   9       75.39       93.03     10.96 o 
   0   7   9        2.00       17.12     10.13 o 
   1   7   9       57.94       48.22     11.32 o 
   2   7   9       70.44       74.49     19.14 o 
   3   7   9       11.45       11.37     11.34 o 
   4   7   9      131.24      101.30     21.63 o 
  -2   8   9       59.62       52.30     17.06 o 
 -14   0  10       20.25       39.56     14.61 o 
 -13   0  10       20.60       33.75     14.45 o 
 -12   0  10       26.05       35.39     15.23 o 
 -11   0  10      304.16      333.68     30.55 o 
 -10   0  10      118.43      119.64     20.23 o 
  -9   0  10      101.56      101.62     18.58 o 
  -8   0  10      436.79      427.66     30.42 o 
  -7   0  10      645.07      621.44     34.40 o 
  -6   0  10        0.40       -0.68      7.21 o 
  -5   0  10       12.29       11.84      8.67 o 
  -4   0  10        6.58       16.40      6.64 o 
  -3   0  10      872.54      935.31     32.33 o 
  -2   0  10      454.77      443.99     17.72 o 
  -1   0  10       27.47       37.60     12.12 o 
   0   0  10        8.84        0.25      7.89 o 
   1   0  10       11.57        3.98      8.23 o 
   2   0  10        0.04        0.31      8.42 o 
   3   0  10        0.59        0.22      9.01 o 
   4   0  10       38.78       43.47     14.33 o 
   5   0  10       32.18       39.78     14.45 o 
   6   0  10      341.92      376.51     30.36 o 
   7   0  10      813.53      790.71     43.41 o 
   8   0  10      152.24      162.54     17.58 o 
   9   0  10        8.82       11.15      8.33 o 
 -14   1  10       87.63      109.11     15.66 o 
 -13   1  10        1.70        0.14      6.40 o 
 -12   1  10        5.63        2.13      7.68 o 
 -11   1  10       90.00       98.95     14.32 o 
 -10   1  10       45.18       69.16     12.08 o 
  -9   1  10      869.26      838.44     30.37 o 
  -8   1  10     1747.29     1651.93     61.37 o 
  -7   1  10        0.07       -2.23      4.52 o 
  -6   1  10       99.80       98.08      9.33 o 
  -5   1  10        0.00        2.36      4.16 o 
  -4   1  10       58.39       62.41      7.46 o 
  -3   1  10       12.87       13.98      4.39 o 
  -2   1  10       17.30       21.14      4.55 o 
  -1   1  10       17.33       19.41      7.06 o 
   0   1  10        7.13        6.64      5.94 o 
   1   1  10      389.35      411.37     19.97 o 
   2   1  10      509.80      529.98     22.76 o 
   3   1  10        9.56        7.28      7.00 o 
   4   1  10       74.26       81.14     12.20 o 
   5   1  10       97.56      111.35     20.03 o 
   6   1  10       44.97       48.62     13.66 o 
   7   1  10       84.42       89.18     13.06 o 
   8   1  10       31.27       35.92      8.52 o 
   9   1  10       12.93        6.76      6.56 o 
 -13   2  10       48.44       53.55     11.92 o 
 -12   2  10       65.61       90.25     14.22 o 
 -11   2  10       50.52       55.17     11.74 o 
 -10   2  10       15.97        9.54      7.66 o 
  -9   2  10       21.86       28.25      9.12 o 
  -8   2  10      223.42      204.19     12.48 o 
  -7   2  10      154.73      153.46     11.05 o 
  -6   2  10       45.18       45.32      7.67 o 
  -5   2  10       26.60       25.42      6.14 o 
  -4   2  10       47.04       44.35      7.00 o 
  -3   2  10      211.78      194.97     10.70 o 
  -2   2  10      312.24      314.19     12.77 o 
  -1   2  10      179.41      188.38     10.80 o 
   0   2  10       99.51      112.75     12.49 o 
   1   2  10        2.15        1.18      6.32 o 
   2   2  10      112.52      117.69     13.89 o 
   3   2  10      213.55      208.12     15.79 o 
   4   2  10       27.83       25.18      9.11 o 
   5   2  10       21.74       22.73      9.03 o 
   6   2  10       30.41       29.60     14.65 o 
   7   2  10       86.12       75.92     18.04 o 
   8   2  10       44.25       53.33     12.06 o 
   9   2  10        7.06       10.40      7.24 o 
 -13   3  10        0.13       -2.53      6.51 o 
 -12   3  10        8.28       20.42      8.69 o 
 -11   3  10        5.52        7.69      7.62 o 
 -10   3  10       42.30       40.54     10.46 o 
  -9   3  10      112.33      100.50     13.72 o 
  -8   3  10        8.78       12.75      7.60 o 
  -7   3  10      157.13      152.34     14.70 o 
  -6   3  10        9.92        7.85      5.62 o 
  -5   3  10        7.49       13.48      5.70 o 
  -4   3  10       54.67       59.95      7.94 o 
  -3   3  10     1030.72      961.00     22.81 o 
  -2   3  10        1.26       -1.68      4.13 o 
  -1   3  10       34.94       39.36      7.93 o 
   0   3  10      178.36      162.89     13.91 o 
   1   3  10      799.39      793.88     27.89 o 
   2   3  10      103.07      100.95     16.14 o 
   3   3  10       16.79       24.87      8.45 o 
   4   3  10       43.86       47.75     10.90 o 
   5   3  10      163.24      175.36     24.64 o 
   6   3  10        0.03       -0.85      6.35 o 
   7   3  10        7.97       12.62      7.62 o 
   8   3  10       24.03       36.44     10.11 o 
 -12   4  10       45.48       62.26     13.16 o 
 -11   4  10       31.35       32.72     10.34 o 
 -10   4  10        5.62        9.17      7.92 o 
  -9   4  10       49.46       69.37     12.63 o 
  -8   4  10      246.85      239.00     17.72 o 
  -7   4  10       43.11       51.18     10.46 o 
  -6   4  10        0.00        2.18      6.23 o 
  -5   4  10      264.31      239.57     16.61 o 
  -4   4  10       52.53       59.27      8.23 o 
  -3   4  10       19.16       16.93      5.89 o 
  -2   4  10      470.48      431.28     20.39 o 
  -1   4  10      438.49      396.26     15.61 o 
   0   4  10       44.17       44.33     10.44 o 
   1   4  10        1.76        5.43      6.75 o 
   2   4  10      180.50      198.86     16.06 o 
   3   4  10        1.34        5.22      6.75 o 
   4   4  10       10.83       18.58     13.24 o 
   5   4  10        0.22        2.64      9.00 o 
   6   4  10       24.61       27.03      9.25 o 
   7   4  10        1.22        9.87      7.35 o 
   8   4  10       88.54       87.38     21.29 o 
 -11   5  10       64.70       52.17     12.95 o 
 -10   5  10        0.15        6.51      7.13 o 
  -9   5  10       49.11       47.74     11.59 o 
  -8   5  10       79.25       63.97     12.49 o 
  -7   5  10        1.15        5.75      7.17 o 
  -6   5  10      158.35      156.48     15.44 o 
  -5   5  10        6.64        6.85      6.93 o 
  -4   5  10      229.22      210.31     15.99 o 
  -3   5  10        0.22        1.61      3.76 o 
  -2   5  10       94.00      104.88     10.44 o 
  -1   5  10        2.21        5.88      5.53 o 
   0   5  10        0.24        4.47     10.97 o 
   1   5  10       12.29       15.77      7.53 o 
   2   5  10       84.78       86.23     19.48 o 
   3   5  10       11.71        7.91      7.70 o 
   4   5  10       15.17        9.95      8.04 o 
   5   5  10       11.20       15.25      8.19 o 
   6   5  10        2.85        6.53      7.68 o 
  -9   6  10        0.00       -1.09      6.62 o 
  -8   6  10       31.65       38.64     10.88 o 
  -7   6  10       10.46       22.22      9.01 o 
  -6   6  10       57.03       55.52     11.77 o 
  -5   6  10        1.41       -0.31      4.48 o 
  -4   6  10       63.42       63.98      9.40 o 
  -3   6  10       33.35       42.56      8.31 o 
  -2   6  10        3.44        6.64      6.36 o 
  -1   6  10        3.73        4.99      5.42 o 
   0   6  10      232.48      218.02     25.17 o 
   1   6  10       17.40       25.98     14.14 o 
   2   6  10       49.23       37.73     16.81 o 
   3   6  10       19.95       29.84     10.12 o 
   4   6  10        4.23        3.91     12.20 o 
   5   6  10       16.05       19.26      9.15 o 
  -6   7  10       15.79        6.29      5.94 o 
  -5   7  10       28.62       20.41      6.89 o 
  -4   7  10       44.71       42.56      9.35 o 
  -3   7  10       52.08       66.73     12.60 o 
  -2   7  10      100.92      114.65     15.00 o 
  -1   7  10        1.98        4.98      6.75 o 
   1   7  10       27.99       22.90     15.29 o 
   2   7  10       51.87       44.03     16.94 o 
 -13   1  11        0.03        4.50      6.86 o 
 -12   1  11        1.02        2.81      6.79 o 
 -11   1  11       14.59       12.80      8.55 o 
 -10   1  11       18.56       36.12     10.35 o 
  -9   1  11       48.02       46.89     10.33 o 
  -8   1  11      910.78      861.87     24.44 o 
  -7   1  11       17.30       16.11      6.23 o 
  -6   1  11       12.08       12.26      5.71 o 
  -5   1  11        5.87        9.35      5.18 o 
  -4   1  11      124.21      116.00      9.68 o 
  -3   1  11       68.96       79.86      7.23 o 
  -2   1  11        5.91        3.69      5.93 o 
  -1   1  11      246.80      251.19     16.62 o 
   0   1  11       10.31       12.30      7.03 o 
   1   1  11      451.81      450.33     21.99 o 
   2   1  11       80.26       70.89     11.72 o 
   3   1  11       22.89       34.43      9.83 o 
   4   1  11       28.52       35.94     10.45 o 
   5   1  11       45.96       45.04     10.84 o 
   6   1  11       29.44       27.37      9.97 o 
   7   1  11        3.74       -6.84      6.84 o 
   8   1  11        8.18       15.41      9.33 o 
 -13   2  11        1.81        7.87      7.38 o 
 -12   2  11        2.04        3.92      7.31 o 
 -11   2  11        3.15        7.34      7.73 o 
 -10   2  11        0.17        4.96      6.77 o 
  -9   2  11       14.83       12.09      7.44 o 
  -8   2  11        0.10        0.54      5.14 o 
  -7   2  11       68.61       71.22      9.14 o 
  -6   2  11       15.03       15.50      6.03 o 
  -5   2  11        4.84        7.45      5.34 o 
  -4   2  11        9.00        9.15      5.19 o 
  -3   2  11      912.29      925.36     22.29 o 
  -2   2  11      153.06      146.86     14.35 o 
  -1   2  11        9.86       16.36      7.75 o 
   0   2  11      453.57      417.27     21.14 o 
   1   2  11      441.81      431.84     25.61 o 
   2   2  11       19.92       29.60      9.24 o 
   3   2  11       55.09       58.03     11.52 o 
   4   2  11       45.22       39.08     13.64 o 
   5   2  11        0.27       -7.16      7.16 o 
   6   2  11        0.22       -4.09      8.86 o 
   7   2  11        6.72       11.79      8.54 o 
   8   2  11       71.25       61.21     13.13 o 
 -12   3  11        7.40       11.76      7.82 o 
 -11   3  11       20.03       17.27      8.45 o 
 -10   3  11       79.63       85.63     13.79 o 
  -9   3  11      125.48      125.72     15.01 o 
  -8   3  11      323.49      306.20     19.75 o 
  -7   3  11       49.42       52.95     10.77 o 
  -6   3  11      252.60      226.06     13.17 o 
  -5   3  11      291.46      283.77     14.26 o 
  -4   3  11      795.57      761.62     21.54 o 
  -3   3  11      115.00      115.72     12.68 o 
  -2   3  11      222.97      215.13     14.95 o 
  -1   3  11      241.84      237.15     16.77 o 
   0   3  11       19.08       21.66      8.34 o 
   1   3  11      260.59      257.39     20.76 o 
   2   3  11       10.68       15.97      8.10 o 
   3   3  11       23.53       30.88      9.65 o 
   4   3  11       10.80       19.23      8.89 o 
   5   3  11      168.65      130.58     22.84 o 
   6   3  11        6.28        7.68      7.46 o 
   7   3  11        0.00       -0.72      6.58 o 
 -11   4  11       43.13       44.80     11.81 o 
 -10   4  11       22.86       25.88      9.53 o 
  -9   4  11        6.77        2.83      6.73 o 
  -8   4  11        4.01        2.09      8.05 o 
  -7   4  11       11.22       20.54      7.84 o 
  -6   4  11       48.82       38.98      9.71 o 
  -5   4  11       53.97       56.46     10.42 o 
  -4   4  11       66.32       68.33      9.05 o 
  -3   4  11       24.71       27.44      8.58 o 
  -2   4  11      106.20      109.18     12.64 o 
  -1   4  11       56.70       50.19     16.47 o 
   0   4  11       11.51        4.22      7.40 o 
   1   4  11       19.03       20.81      8.86 o 
   2   4  11       46.20       42.06     10.43 o 
   3   4  11       44.56       45.12     10.91 o 
   4   4  11        0.14        2.39     12.71 o 
   5   4  11       67.62       59.42     12.77 o 
   6   4  11       20.10       16.72      8.34 o 
 -10   5  11        2.03       10.09      7.36 o 
  -9   5  11       28.08       37.79     10.98 o 
  -8   5  11       10.30        8.45     11.31 o 
  -7   5  11      294.00      277.91     20.03 o 
  -6   5  11      139.71      127.93     14.79 o 
  -5   5  11      276.53      265.45     18.43 o 
  -4   5  11       84.27       95.65     12.61 o 
  -3   5  11      164.63      162.19     14.96 o 
  -2   5  11      299.15      309.85     19.17 o 
  -1   5  11        3.49        6.81     11.96 o 
   0   5  11       44.32       63.85     12.05 o 
   1   5  11       24.32       33.65     12.71 o 
   2   5  11        1.28       -2.02     12.09 o 
   3   5  11        4.41        5.25     12.40 o 
   4   5  11       13.26       22.14      9.28 o 
   5   5  11      327.05      345.07     28.96 o 
  -8   6  11      218.05      220.63     20.49 o 
  -7   6  11        0.30       -0.99      6.91 o 
  -6   6  11      118.65      101.24     14.51 o 
  -5   6  11       38.89       36.64     10.49 o 
  -4   6  11        5.28       16.19     11.53 o 
  -3   6  11       51.59       47.56     10.96 o 
  -2   6  11       11.58       13.45      7.08 o 
  -1   6  11       77.82      100.12     21.04 o 
   0   6  11        1.55        2.21     12.03 o 
   1   6  11       57.26       57.74     18.52 o 
   2   6  11        0.47        0.19     11.16 o 
   3   6  11        6.87        5.15      8.50 o 
  -4   7  11        5.89       -2.16      6.03 o 
  -3   7  11        3.97        9.69      7.99 o 
  -2   7  11       28.49       32.90      9.47 o 
 -13   0  12      330.13      382.78     36.26 o 
 -12   0  12        7.81        7.49     11.96 o 
 -11   0  12       52.18       62.52     18.61 o 
 -10   0  12        5.48        9.23     11.62 o 
  -9   0  12      293.07      251.77     26.35 o 
  -8   0  12       16.38       13.36     11.44 o 
  -7   0  12      651.73      644.87     37.13 o 
  -6   0  12        3.20        5.27      6.39 o 
  -5   0  12      288.14      301.28     17.92 o 
  -4   0  12       15.58       16.90      7.26 o 
  -3   0  12      973.16      888.31     43.19 o 
  -2   0  12       18.67       16.10     11.00 o 
  -1   0  12       72.61       73.46     16.84 o 
   0   0  12     1175.61     1138.31     49.75 o 
   1   0  12      762.87      761.15     41.80 o 
   2   0  12      109.17      128.93     20.94 o 
   3   0  12      126.37      156.31     23.34 o 
   5   0  12      103.99       94.03     20.35 o 
   6   0  12       17.67       21.60     13.98 o 
   7   0  12      208.72      190.02     27.07 o 
 -13   1  12        5.83       12.27      9.06 o 
 -12   1  12        6.84        8.21      8.12 o 
 -11   1  12        0.32       -3.01      7.12 o 
 -10   1  12       27.81       30.94     10.64 o 
  -9   1  12       79.21       78.97     10.44 o 
  -8   1  12        1.14        9.26      5.77 o 
  -7   1  12       29.51       23.18      6.82 o 
  -6   1  12       37.43       38.85      7.69 o 
  -5   1  12       30.63       26.85      5.99 o 
  -4   1  12      271.18      259.73     13.68 o 
  -3   1  12      190.00      178.01     14.86 o 
  -2   1  12      187.73      191.98     15.39 o 
  -1   1  12      845.44      823.09     29.80 o 
   0   1  12       26.05       17.25      7.94 o 
   1   1  12      546.57      536.02     29.18 o 
   2   1  12      733.97      744.24     55.56 o 
   3   1  12      108.91      106.20     14.17 o 
   4   1  12       52.42       54.37     12.02 o 
   5   1  12       29.88       34.01     10.82 o 
   6   1  12       36.42       34.81     11.52 o 
   7   1  12        4.42        8.98      8.56 o 
 -12   2  12        6.66        8.17      7.77 o 
 -11   2  12       78.62       98.57     14.81 o 
 -10   2  12      146.77      132.82     16.04 o 
  -9   2  12       17.24       16.09      8.11 o 
  -8   2  12        8.41       16.06      6.35 o 
  -7   2  12      165.36      170.49     12.63 o 
  -6   2  12       32.74       36.92      7.54 o 
  -5   2  12        0.04       -2.04      4.70 o 
  -4   2  12      176.26      176.74     14.50 o 
  -3   2  12        1.89        8.07      7.37 o 
  -2   2  12        3.70        3.91      6.55 o 
  -1   2  12       21.16       22.44      8.80 o 
   0   2  12      621.33      630.18     26.77 o 
   1   2  12       76.67       75.82     12.42 o 
   2   2  12        6.49        3.06      7.42 o 
   3   2  12        3.17        7.73      7.59 o 
   4   2  12       58.63       62.24     12.38 o 
   5   2  12       47.02       44.03     11.65 o 
   6   2  12       15.86       22.71      9.66 o 
   7   2  12       96.20      111.38     16.36 o 
 -11   3  12       23.98       36.38     11.36 o 
 -10   3  12       44.68       61.74     12.66 o 
  -9   3  12        5.05        6.10      7.04 o 
  -8   3  12      275.65      275.68     19.37 o 
  -7   3  12      121.66      129.66     14.58 o 
  -6   3  12       78.56       75.90      9.62 o 
  -5   3  12       91.13       74.15      9.45 o 
  -4   3  12       38.13       30.88      9.40 o 
  -3   3  12      157.84      147.36     22.00 o 
  -2   3  12        8.93        8.23      6.81 o 
  -1   3  12      104.23       97.26     13.25 o 
   0   3  12        0.17        4.19      6.14 o 
   1   3  12       67.46       54.97     11.59 o 
   2   3  12       24.41       32.47     13.00 o 
   3   3  12       19.40       15.26      8.82 o 
   4   3  12       95.59       89.10     18.88 o 
   5   3  12       35.93       32.01     15.26 o 
   6   3  12       26.82       22.90     14.17 o 
 -10   4  12       17.40       20.42      9.94 o 
  -9   4  12       14.25       21.64      8.77 o 
  -8   4  12       49.96       49.50     11.60 o 
  -7   4  12        7.32       12.32      7.35 o 
  -6   4  12      131.33      124.62     17.99 o 
  -5   4  12       37.24       41.55      9.85 o 
  -4   4  12       64.69       60.45     11.10 o 
  -3   4  12      182.35      176.32     23.43 o 
  -2   4  12       57.00       52.36     16.63 o 
  -1   4  12       39.58       42.10     10.51 o 
   0   4  12        1.01       -1.68      6.19 o 
   1   4  12       65.82       76.25     13.03 o 
   2   4  12       13.63       24.15     15.16 o 
   3   4  12       15.82       13.24     13.89 o 
   4   4  12        5.85       10.38     12.43 o 
   5   4  12        1.30       12.94      8.07 o 
  -9   5  12       82.23       91.62     15.02 o 
  -8   5  12        6.07        6.79      7.83 o 
  -7   5  12        3.65       13.16      7.81 o 
  -6   5  12       68.60       80.13     13.01 o 
  -5   5  12       62.85       66.31     11.70 o 
  -3   5  12       42.61       44.89     10.51 o 
  -2   5  12       21.52       23.28     14.17 o 
  -1   5  12        4.80        2.44      7.70 o 
   0   5  12        3.08        1.07      6.97 o 
   1   5  12        0.21       -7.07      7.07 o 
   2   5  12       42.81       46.46     19.20 o 
   3   5  12       13.06       10.22     13.30 o 
  -6   6  12       70.77       75.52     14.15 o 
  -5   6  12       62.84       87.82     19.02 o 
  -4   6  12        0.28       -3.76      9.91 o 
  -3   6  12      101.81      111.96     20.45 o 
  -1   6  12      151.23      148.26     25.11 o 
   0   6  12        7.85        7.83     13.02 o 
   1   6  12       12.81       23.40     15.72 o 
 -12   1  13        1.56        8.36      7.62 o 
 -11   1  13        0.12        5.28      7.72 o 
 -10   1  13       13.67       16.20      8.90 o 
  -9   1  13       13.23       13.87      7.22 o 
  -8   1  13       38.01       45.06      8.81 o 
  -7   1  13        0.02        0.30      5.34 o 
  -6   1  13       16.11       17.36      5.62 o 
  -5   1  13       14.55       14.11      6.00 o 
  -4   1  13       27.36       36.95      9.75 o 
  -3   1  13        0.24        5.63      6.72 o 
  -2   1  13      248.80      247.80     18.06 o 
  -1   1  13      168.20      175.11     16.31 o 
   0   1  13      151.76      158.15     19.08 o 
   1   1  13       15.67       23.62      9.50 o 
   2   1  13        0.32        7.54      7.59 o 
   3   1  13       63.70       60.09     12.66 o 
   4   1  13        0.26        4.29      7.83 o 
   5   1  13       85.97       97.56     15.56 o 
   6   1  13       13.01        6.14      9.05 o 
 -11   2  13        2.64       -0.47      7.33 o 
 -10   2  13       57.08       66.52     13.11 o 
  -9   2  13       98.08       86.47     13.63 o 
  -8   2  13       14.02       19.67      7.13 o 
  -7   2  13      406.21      405.82     18.05 o 
  -6   2  13        0.52        0.78      5.13 o 
  -5   2  13       28.42       36.19      9.43 o 
  -4   2  13      150.85      160.06     16.34 o 
  -3   2  13      241.02      209.93     17.12 o 
  -2   2  13       17.48       14.81      7.95 o 
  -1   2  13       28.17       34.68     10.27 o 
   0   2  13       55.59       75.28     12.98 o 
   1   2  13       11.57       13.98      8.30 o 
   2   2  13      125.25      137.99     16.45 o 
   3   2  13        1.06        2.63      8.27 o 
   4   2  13      129.86      137.92     16.99 o 
   5   2  13       95.57      118.96     16.27 o 
 -10   3  13        0.03       -0.64      6.69 o 
  -9   3  13       12.95       11.06      8.31 o 
  -8   3  13       76.01       86.55     13.55 o 
  -7   3  13      195.79      211.44     17.38 o 
  -6   3  13       48.66       59.55      9.31 o 
  -5   3  13        2.94        6.50      6.88 o 
  -4   3  13        3.65       12.12     12.09 o 
  -3   3  13       46.56       57.23     12.13 o 
  -2   3  13      100.86      117.60     14.99 o 
  -1   3  13        8.55        3.81      7.05 o 
   0   3  13        4.50        2.07      7.36 o 
   1   3  13       20.85       40.44     14.05 o 
   2   3  13        0.73       -0.98      7.42 o 
   3   3  13        2.13        1.40      7.76 o 
   4   3  13       35.88       37.15     11.40 o 
  -9   4  13        2.31        4.83      7.19 o 
  -8   4  13       23.66       22.62      9.47 o 
  -7   4  13       63.02       80.33     13.36 o 
  -6   4  13        0.02        4.16      7.11 o 
  -5   4  13        0.18       16.03     10.85 o 
  -4   4  13        3.44       -4.51     10.44 o 
  -3   4  13       34.39       31.42     14.79 o 
  -2   4  13       33.27       43.01     11.74 o 
  -1   4  13       83.12       83.57     18.99 o 
   0   4  13      175.32      172.10     17.90 o 
   1   4  13       33.03       35.16     11.15 o 
   2   4  13        2.09        1.06      7.52 o 
   3   4  13       73.16      107.08     23.71 o 
  -7   5  13       45.63       83.21     14.00 o 
  -6   5  13        0.12        5.41      9.98 o 
  -5   5  13        3.56        4.44     11.25 o 
  -3   5  13       20.94       24.70     15.48 o 
  -2   5  13        0.43       11.87      8.82 o 
  -1   5  13      233.99      255.00     20.10 o 
   0   5  13       12.66        9.53      9.61 o 
   1   5  13       20.47       13.46     13.92 o 
 -11   0  14        6.88       14.70     12.65 o 
 -10   0  14      189.24      270.70     23.42 o 
  -9   0  14       89.01       73.62     14.10 o 
  -8   0  14       16.93       31.17     10.85 o 
  -7   0  14       35.54       33.57     10.41 o 
  -6   0  14        4.56        5.62     10.94 o 
  -5   0  14       10.31       16.47     11.72 o 
  -4   0  14       39.75       46.24     15.97 o 
  -3   0  14      263.90      281.45     28.50 o 
  -2   0  14        6.95       12.24     12.12 o 
  -1   0  14      185.44      186.82     25.89 o 
   0   0  14        0.02       -0.12      8.76 o 
   1   0  14      897.92      864.01     48.94 o 
   2   0  14        7.69        8.95     13.18 o 
   3   0  14       21.32       22.81     14.76 o 
   4   0  14       84.28       79.40     21.32 o 
 -10   1  14        6.83        5.61      8.19 o 
  -9   1  14        0.32        3.07      6.03 o 
  -8   1  14       11.82       15.17      6.95 o 
  -7   1  14        0.91        6.19      5.25 o 
  -6   1  14       41.24       27.49     10.03 o 
  -5   1  14       44.05       39.53     10.94 o 
  -4   1  14      137.84      144.26     25.95 o 
  -3   1  14       33.05       29.20     10.00 o 
  -2   1  14      359.78      329.95     21.74 o 
  -1   1  14       46.36       45.56     11.49 o 
   0   1  14       27.95       21.87      9.23 o 
   1   1  14      113.09      128.13     16.75 o 
   2   1  14      421.14      445.77     30.58 o 
   3   1  14      116.89      138.20     17.66 o 
   4   1  14       24.30       25.25     10.26 o 
 -10   2  14        5.22       13.12      8.78 o 
  -9   2  14        9.88       18.07      9.25 o 
  -8   2  14       91.67      107.09     12.23 o 
  -7   2  14        3.27       12.61      6.66 o 
  -6   2  14      218.51      212.53     17.23 o 
  -5   2  14       39.45       35.96     11.02 o 
  -4   2  14        5.43        3.82      7.46 o 
  -3   2  14       33.66       32.80     10.44 o 
  -2   2  14       38.45       38.88     11.13 o 
  -1   2  14       21.56       29.09     10.44 o 
   0   2  14       15.22       18.94      8.80 o 
   1   2  14      220.25      241.40     19.65 o 
   2   2  14        6.05        2.44      8.10 o 
   3   2  14        0.14        6.22      8.57 o 
   4   2  14        8.31        8.70      9.41 o 
  -9   3  14        5.29       11.73      8.33 o 
  -8   3  14      186.68      212.40     18.34 o 
  -7   3  14       28.87       20.57     12.99 o 
  -6   3  14        0.49        3.18      7.29 o 
  -5   3  14       68.28       73.00     18.96 o 
  -4   3  14        5.44        8.97     14.45 o 
  -3   3  14       68.71       77.84     13.98 o 
  -2   3  14        0.00       -1.21      7.40 o 
  -1   3  14        1.80        2.34      7.63 o 
   0   3  14      368.75      369.49     37.18 o 
   1   3  14        5.31       -2.31      8.75 o 
   2   3  14        4.59        2.11      8.46 o 
   3   3  14       17.15       30.82     10.88 o 
  -7   4  14        0.46       17.15     11.72 o 
  -6   4  14       14.84       20.20     11.93 o 
  -4   4  14        0.00       21.69     15.44 o 
  -3   4  14        0.05        3.27      8.60 o 
  -2   4  14      104.98      115.91     16.55 o 
  -1   4  14       54.17       61.85     13.92 o 
   0   4  14       21.82       18.41     10.27 o 
   1   4  14       47.61       51.69     16.36 o 
  -9   1  15        1.13        7.67      5.97 o 
  -8   1  15        3.11        7.86      6.02 o 
  -7   1  15        1.34        6.51      8.24 o 
  -6   1  15        0.01       14.10      8.23 o 
  -5   1  15       41.89       41.79     11.46 o 
  -4   1  15        4.41        1.13      8.00 o 
  -3   1  15        0.47       -2.48      7.40 o 
  -2   1  15       17.77       16.47     12.87 o 
  -1   1  15       15.69       20.66      9.61 o 
   0   1  15      138.00      143.30     18.11 o 
   1   1  15        4.95        7.00      8.61 o 
   2   1  15       26.85       31.17     12.26 o 
  -8   2  15        3.10       -2.64      7.66 o 
  -7   2  15       44.64       50.15     13.74 o 
  -6   2  15       11.35       10.26      9.08 o 
  -5   2  15        4.64        8.28      8.58 o 
  -4   2  15        4.00        5.63      8.37 o 
  -3   2  15       16.95       28.83     10.62 o 
  -2   2  15        8.94       18.49      9.71 o 
  -1   2  15      265.58      250.91     21.11 o 
   0   2  15       10.97       11.11      8.76 o 
   1   2  15       63.45       65.66     13.75 o 
  -6   3  15        5.74        1.55     13.36 o 
  -5   3  15       50.07       53.37     13.35 o 
  -4   3  15        0.10        2.45      8.46 o 
  -3   3  15        0.02        4.85      8.71 o 
  -2   3  15        1.07        1.25      8.01 o 
  -1   3  15       39.59       42.93     12.48 o 
   0   3  15       40.17       41.54     12.65 o 
  -6   0  16       21.44       26.85     14.61 o 
  -5   0  16       27.86       34.49     15.51 o 
  -4   0  16        2.68        4.35     11.16 o 
  -3   0  16       95.68       99.94     22.41 o 
  -2   0  16       66.97       57.36     19.33 o 
  -1   0  16      147.14      131.82     25.64 o 
  -6   1  16        0.41       10.25      8.45 o 
  -5   1  16      136.57      133.47     17.72 o 
  -4   1  16      242.74      233.20     21.96 o 
  -3   1  16       45.80       46.22     12.41 o 
  -2   1  16       55.22       75.10     14.50 o 
                                                 
